# Supplementary material for: Ranking the quality of protein structure models using sidechain based network properties
Source: F1000Res. 2014 Jan 21;3:17. [Version 1] doi: 10.12688/f1000research.3-17.v1 (PMC4038323; doi:10.12688/f1000research.3-17.v1)
Supplement: Native and non-native structures used to generate Protein Structure Networks — Dataset 1: List of 5422 native protein structures The positive dataset (PSN-QA_positive) used in this study consisted of 5422 native protein structures, that were downloaded using PISCES. Three letter codes of the PDBs are provided. Dataset 2: Details of the decoy dataset. The negative dataset (PSN-QA_negative) used in this study were obtained from various publicly available resources. Dataset 3: Data used to generate Figure 1 in the associated article. This file contains the value of SLClu (size of the largest cluster) for example protein structures at different Imin values (interaction strength cutoffs). Dataset 4: Data used to generate Figure 2 in the associated article. The file contains the rank values obtained by the native and the decoy datasets. Please note that we have not kept a track of the correspondence between the Id and PDB Ids. [file f1000research-3-3126-s0000.tgz]

Archive with 4 entries (4 files):
- dataset1.csv
- dataset3.csv
- dataset4.csv
- dataset2.csv
