# Supplementary material for: Ranking the quality of protein structure models using sidechain based network properties
Source: F1000Res. 2014 Jan 21;3:17. [Version 1] doi: 10.12688/f1000research.3-17.v1 (PMC4038323; doi:10.12688/f1000research.3-17.v1)
Supplement: Native and non-native structures used to generate Protein Structure Networks — Dataset 1: List of 5422 native protein structures The positive dataset (PSN-QA_positive) used in this study consisted of 5422 native protein structures, that were downloaded using PISCES. Three letter codes of the PDBs are provided. Dataset 2: Details of the decoy dataset. The negative dataset (PSN-QA_negative) used in this study were obtained from various publicly available resources. Dataset 3: Data used to generate Figure 1 in the associated article. This file contains the value of SLClu (size of the largest cluster) for example protein structures at different Imin values (interaction strength cutoffs). Dataset 4: Data used to generate Figure 2 in the associated article. The file contains the rank values obtained by the native and the decoy datasets. Please note that we have not kept a track of the correspondence between the Id and PDB Ids. [file f1000research-3-3126-s0000.tgz › dataset1.csv]

PSN-QA_positive
0-1VTZ
1-1M5Q
1-1QQP
1-1Y79
1-2R75
2-1QQP
3-1QQP
A-19HC
A-1A1X
A-1A34
A-1A3A
A-1A3C
A-1A4I
A-1A62
A-1A73
A-1A78
A-1A8D
A-1A8L
A-1ACF
A-1AF7
A-1AGJ
A-1AH7
A-1AK0
A-1AKO
A-1AL3
A-1ALU
A-1ALY
A-1AOC
A-1AOL
A-1AQZ
A-1ARB
A-1ATG
A-1AYO
A-1AZO
A-1B12
A-1B1C
A-1B5E
A-1B6A
A-1BBH
A-1BEA
A-1BEB
A-1BF2
A-1BGC
A-1BGF
A-1BHE
A-1BKR
A-1BOL
A-1BRT
A-1BS0
A-1BTK
A-1BU8
A-1BXT
A-1BYF
A-1BYR
A-1C1D
A-1C1K
A-1C3C
A-1C4O
A-1C7K
A-1C8U
A-1C96
A-1CB8
A-1CCW
A-1CCZ
A-1CEO
A-1CHD
A-1CHM
A-1CL8
A-1CMC
A-1COJ
A-1CQ3
A-1CRU
A-1CSH
A-1CT9
A-1CUK
A-1CV8
A-1CVR
A-1CXQ
A-1D02
A-1D0C
A-1D0Q
A-1D2S
A-1D2T
A-1D3Y
A-1D4O
A-1D4T
A-1D5T
A-1D8H
A-1D8W
A-1D9C
A-1DBW
A-1DC1
A-1DCI
A-1DCS
A-1DD3
A-1DD9
A-1DDW
A-1DEK
A-1DFM
A-1DG6
A-1DHN
A-1DJ0
A-1DJ7
A-1DK8
A-1DLJ
A-1DLW
A-1DM9
A-1DMG
A-1DOI
A-1DOW
A-1DP4
A-1DPG
A-1DQG
A-1DQP
A-1DQZ
A-1DS1
A-1DT1
A-1DUS
A-1DVO
A-1DWK
A-1DY5
A-1DYP
A-1DZ3
A-1DZF
A-1DZK
A-1E0C
A-1E25
A-1E29
A-1E2K
A-1E2W
A-1E58
A-1E5K
A-1E6U
A-1E8C
A-1E9G
A-1EAQ
A-1EAR
A-1EB6
A-1ECA
A-1ECS
A-1EER
A-1EEX
A-1EG3
A-1EI5
A-1EJ2
A-1EJ8
A-1EJD
A-1EKE
A-1EKJ
A-1EKQ
A-1EL6
A-1ELU
A-1ELW
A-1EOK
A-1EPF
A-1EQ2
A-1ES5
A-1ES9
A-1EU1
A-1EU8
A-1EUW
A-1EVL
A-1EVY
A-1EW0
A-1EW4
A-1EWF
A-1EX0
A-1EX2
A-1EXT
A-1EYB
A-1EYH
A-1EZ3
A-1EZI
A-1EZJ
A-1EZW
A-1F0K
A-1F0X
A-1F1E
A-1F1M
A-1F1U
A-1F32
A-1F3U
A-1F3V
A-1F46
A-1F5N
A-1F5V
A-1F7D
A-1F86
A-1F8E
A-1F9Z
A-1FCQ
A-1FCY
A-1FG7
A-1FIT
A-1FIU
A-1FJ2
A-1FJH
A-1FKM
A-1FL0
A-1FMJ
A-1FN9
A-1FO8
A-1FOB
A-1FP2
A-1FPO
A-1FPZ
A-1FSG
A-1FT5
A-1FTR
A-1FVI
A-1FVK
A-1FWX
A-1FXO
A-1FYE
A-1G0S
A-1G12
A-1G1T
A-1G3K
A-1G3P
A-1G55
A-1G5A
A-1G5H
A-1G5T
A-1G66
A-1G6H
A-1G73
A-1G8A
A-1G8K
A-1G8L
A-1G8M
A-1G9G
A-1GA6
A-1GA8
A-1GAK
A-1GBS
A-1GGZ
A-1GHE
A-1GK9
A-1GKM
A-1GKP
A-1GMI
A-1GMU
A-1GMX
A-1GNL
A-1GNY
A-1GP6
A-1GPP
A-1GPR
A-1GQE
A-1GQI
A-1GS5
A-1GS9
A-1GSA
A-1GSM
A-1GTK
A-1GTV
A-1GU2
A-1GU7
A-1GU9
A-1GUD
A-1GUI
A-1GUQ
A-1GV9
A-1GVE
A-1GVF
A-1GWU
A-1GWY
A-1GXY
A-1GY7
A-1H0H
A-1H12
A-1H1N
A-1H2B
A-1H2C
A-1H2E
A-1H32
A-1H3F
A-1H4R
A-1H4X
A-1H5Q
A-1H6F
A-1H7S
A-1H8U
A-1H97
A-1H99
A-1H9M
A-1HBN
A-1HDH
A-1HDK
A-1HDO
A-1HE1
A-1HH8
A-1HM9
A-1HNJ
A-1HP1
A-1HQS
A-1HT6
A-1HUF
A-1HUW
A-1HW1
A-1HX0
A-1HX6
A-1HXR
A-1HYO
A-1HZ4
A-1HZT
A-1I0L
A-1I0R
A-1I12
A-1I1J
A-1I1Q
A-1I1W
A-1I2A
A-1I4J
A-1I4U
A-1I60
A-1I88
A-1I8A
A-1I8O
A-1IAP
A-1IBY
A-1IDK
A-1IDP
A-1II5
A-1IIB
A-1IJY
A-1IKT
A-1IN4
A-1INL
A-1IO7
A-1IOM
A-1IOO
A-1IQ4
A-1ISP
A-1IT2
A-1ITV
A-1IUJ
A-1IUQ
A-1IWM
A-1IX9
A-1IXH
A-1IYE
A-1IZC
A-1IZM
A-1J0P
A-1J1I
A-1J1T
A-1J24
A-1J2R
A-1J3A
A-1J3M
A-1J3W
A-1J4A
A-1J5P
A-1J5U
A-1J5W
A-1J77
A-1J7X
A-1J8R
A-1J98
A-1JB7
A-1JBE
A-1JBW
A-1JDH
A-1JDW
A-1JE5
A-1JET
A-1JF3
A-1JF8
A-1JF9
A-1JFR
A-1JFX
A-1JG1
A-1JH6
A-1JHG
A-1JHJ
A-1JHS
A-1JI1
A-1JID
A-1JIX
A-1JKE
A-1JKM
A-1JL0
A-1JL1
A-1JMV
A-1JND
A-1JOV
A-1JP4
A-1JR2
A-1JR7
A-1JR8
A-1JUV
A-1JX4
A-1JX6
A-1JY1
A-1JYA
A-1JYE
A-1JYH
A-1JYO
A-1JZT
A-1K0M
A-1K2X
A-1K3S
A-1K3Y
A-1K4I
A-1K4N
A-1K5C
A-1K5N
A-1K6K
A-1K77
A-1K7C
A-1K7J
A-1K7W
A-1K8W
A-1K92
A-1K94
A-1KA1
A-1KAE
A-1KAF
A-1KCM
A-1KEA
A-1KFC
A-1KGS
A-1KHI
A-1KHY
A-1KI0
A-1KJQ
A-1KLX
A-1KMO
A-1KMT
A-1KNG
A-1KOE
A-1KOL
A-1KPG
A-1KPT
A-1KQ3
A-1KQ6
A-1KQP
A-1KQR
A-1KR4
A-1KS8
A-1KS9
A-1KT6
A-1KTG
A-1KUX
A-1KWF
A-1KWG
A-1KXO
A-1KZF
A-1KZQ
A-1L1L
A-1L3L
A-1L5O
A-1L6P
A-1L6R
A-1L6W
A-1L7A
A-1L7D
A-1L9X
A-1LC0
A-1LC5
A-1LF7
A-1LFP
A-1LFW
A-1LJ8
A-1LKI
A-1LLF
A-1LMI
A-1LML
A-1LO7
A-1LQ9
A-1LQV
A-1LTZ
A-1LUC
A-1LV7
A-1LWB
A-1LXJ
A-1LY1
A-1LYQ
A-1LYV
A-1LZL
A-1M0D
A-1M0K
A-1M15
A-1M1F
A-1M1H
A-1M22
A-1M2D
A-1M2X
A-1M48
A-1M4I
A-1M4J
A-1M4L
A-1M55
A-1M65
A-1M6I
A-1M6S
A-1M6Y
A-1M70
A-1M9Z
A-1MAI
A-1MBA
A-1MBM
A-1MD6
A-1MDL
A-1ME8
A-1MF7
A-1MG4
A-1MG7
A-1MI8
A-1MIX
A-1MJ5
A-1MJH
A-1MK4
A-1ML4
A-1MNN
A-1MO9
A-1MOQ
A-1MPG
A-1MPX
A-1MQV
A-1MRZ
A-1MSC
A-1MTP
A-1MTZ
A-1MUS
A-1MV8
A-1MVL
A-1MXR
A-1N08
A-1N1F
A-1N2Z
A-1N3L
A-1N40
A-1N57
A-1N5U
A-1N62
A-1N71
A-1N7H
A-1N7O
A-1N7Z
A-1N8V
A-1N9P
A-1NBA
A-1NC5
A-1NEP
A-1NF9
A-1NFP
A-1NFV
A-1NG6
A-1NIG
A-1NIJ
A-1NJH
A-1NJR
A-1NKG
A-1NKI
A-1NKO
A-1NLN
A-1NLQ
A-1NLS
A-1NN5
A-1NNF
A-1NNH
A-1NNL
A-1NNW
A-1NNX
A-1NP6
A-1NPY
A-1NQ7
A-1NQZ
A-1NR0
A-1NRI
A-1NRJ
A-1NRW
A-1NRZ
A-1NS5
A-1NSJ
A-1NSZ
A-1NTH
A-1NTV
A-1NU0
A-1NU5
A-1NUL
A-1NUU
A-1NVM
A-1NWA
A-1NWW
A-1NXM
A-1NXU
A-1NYC
A-1NYK
A-1NZ0
A-1NZJ
A-1NZN
A-1NZY
A-1O0S
A-1O13
A-1O1Y
A-1O20
A-1O22
A-1O26
A-1O2D
A-1O4W
A-1O4Y
A-1O54
A-1O66
A-1O69
A-1O6D
A-1O6V
A-1O75
A-1O7I
A-1O7J
A-1O8B
A-1O8X
A-1O98
A-1O9I
A-1OAA
A-1OAC
A-1OBB
A-1OC7
A-1OCK
A-1OD3
A-1ODM
A-1ODZ
A-1OE4
A-1OF8
A-1OFL
A-1OFZ
A-1OGD
A-1OGQ
A-1OH0
A-1OH4
A-1OI0
A-1OI2
A-1OI6
A-1OI7
A-1OIS
A-1OLM
A-1OLR
A-1OLZ
A-1OMR
A-1ONW
A-1OO0
A-1OOE
A-1OOH
A-1OQ1
A-1OQV
A-1ORN
A-1ORR
A-1ORU
A-1OSY
A-1OTK
A-1OU8
A-1OW4
A-1OYW
A-1OZ9
A-1OZH
A-1P0Z
A-1P1J
A-1P1M
A-1P1X
A-1P3C
A-1P3D
A-1P4C
A-1P57
A-1P5V
A-1P6O
A-1P7T
A-1P90
A-1PBJ
A-1PBW
A-1PBY
A-1PDO
A-1PE9
A-1PG4
A-1PG6
A-1PKH
A-1PKO
A-1PL3
A-1PL8
A-1PM4
A-1PN2
A-1PO5
A-1POC
A-1PP0
A-1PQ4
A-1PQH
A-1PSW
A-1PU6
A-1PUC
A-1PV5
A-1PVG
A-1PVL
A-1PVM
A-1PX5
A-1PXZ
A-1PZ4
A-1PZ7
A-1PZX
A-1Q0R
A-1Q1F
A-1Q2Y
A-1Q33
A-1Q35
A-1Q4U
A-1Q5D
A-1Q6O
A-1Q6Z
A-1Q74
A-1Q7E
A-1Q7L
A-1Q8C
A-1Q8F
A-1Q9U
A-1QAU
A-1QAZ
A-1QCS
A-1QD1
A-1QDD
A-1QE3
A-1QF8
A-1QFO
A-1QFT
A-1QG8
A-1QGI
A-1QHD
A-1QHQ
A-1QJP
A-1QKS
A-1QL0
A-1QLM
A-1QLW
A-1QMY
A-1QNA
A-1QNR
A-1QO2
A-1QOU
A-1QOY
A-1QQ5
A-1QR0
A-1QSA
A-1QTW
A-1QUS
A-1QV1
A-1QV9
A-1QVE
A-1QW2
A-1QW9
A-1QWG
A-1QWO
A-1QWR
A-1QWY
A-1QZ9
A-1R0M
A-1R0U
A-1R17
A-1R1H
A-1R26
A-1R29
A-1R3D
A-1R45
A-1R4P
A-1R4V
A-1R5L
A-1R5M
A-1R6D
A-1R6W
A-1R6X
A-1R75
A-1R7A
A-1R7L
A-1R89
A-1R8S
A-1R9D
A-1R9F
A-1R9L
A-1RA0
A-1RCQ
A-1RFE
A-1RG8
A-1RHC
A-1RHS
A-1RI6
A-1RIF
A-1RJD
A-1RK6
A-1RKD
A-1RKI
A-1RKQ
A-1RKT
A-1RKU
A-1RL6
A-1RLI
A-1RMG
A-1RO2
A-1RO7
A-1ROC
A-1RRM
A-1RSS
A-1RT8
A-1RTQ
A-1RTT
A-1RU4
A-1RV9
A-1RW1
A-1RWH
A-1RWI
A-1RWR
A-1RWZ
A-1RX0
A-1RXD
A-1RXQ
A-1RY9
A-1RYI
A-1RYL
A-1RYO
A-1RZ3
A-1S0P
A-1S1D
A-1S1F
A-1S21
A-1S2O
A-1S2W
A-1S2X
A-1S3C
A-1S4K
A-1S5A
A-1S5D
A-1S5U
A-1S7I
A-1S7Z
A-1S99
A-1S9R
A-1S9U
A-1SA3
A-1SAU
A-1SBP
A-1SBX
A-1SBY
A-1SC3
A-1SD4
A-1SDI
A-1SE8
A-1SEI
A-1SFP
A-1SFS
A-1SFX
A-1SG4
A-1SG6
A-1SGM
A-1SH8
A-1SJW
A-1SJY
A-1SKZ
A-1SLU
A-1SMB
A-1SO7
A-1SQ9
A-1SQH
A-1SQS
A-1SQW
A-1SR4
A-1SR8
A-1SRA
A-1SS4
A-1STM
A-1SU8
A-1SUR
A-1SVM
A-1SVS
A-1SW5
A-1SX5
A-1SZ7
A-1SZH
A-1SZW
A-1T06
A-1T0B
A-1T0F
A-1T0I
A-1T1J
A-1T1U
A-1T2D
A-1T2W
A-1T3Y
A-1T61
A-1T6C
A-1T6L
A-1T6S
A-1T6U
A-1T82
A-1T8Q
A-1T92
A-1T95
A-1T9I
A-1TC5
A-1TD4
A-1TE2
A-1TE5
A-1TFE
A-1TIQ
A-1TJL
A-1TJO
A-1TJY
A-1TKE
A-1TKJ
A-1TL2
A-1TMX
A-1TOA
A-1TP6
A-1TQ5
A-1TQG
A-1TQJ
A-1TR0
A-1TT8
A-1TU1
A-1TU9
A-1TUA
A-1TUH
A-1TUO
A-1TUW
A-1TVG
A-1TWD
A-1TWI
A-1TWU
A-1TWY
A-1TXG
A-1TXL
A-1TY0
A-1TZ0
A-1TZP
A-1TZY
A-1U02
A-1U09
A-1U14
A-1U2W
A-1U53
A-1U58
A-1U5H
A-1U5K
A-1U5U
A-1U5X
A-1U60
A-1U7B
A-1U7G
A-1U7I
A-1U7K
A-1U7L
A-1U7P
A-1U8V
A-1U9C
A-1U9P
A-1UA4
A-1UAS
A-1UAY
A-1UB4
A-1UC8
A-1UCD
A-1UD9
A-1UDC
A-1UEB
A-1UEK
A-1UF5
A-1UFO
A-1UFY
A-1UI0
A-1UJ2
A-1UJC
A-1UJP
A-1UKF
A-1UKK
A-1UNQ
A-1UPK
A-1UPQ
A-1UPS
A-1UQT
A-1URS
A-1US5
A-1USC
A-1UT7
A-1UTE
A-1UUY
A-1UUZ
A-1UVJ
A-1UVQ
A-1UWC
A-1UWK
A-1UWV
A-1UXY
A-1UXZ
A-1UZ3
A-1UZE
A-1V0A
A-1V0W
A-1V2B
A-1V2X
A-1V30
A-1V33
A-1V3E
A-1V3W
A-1V4A
A-1V4P
A-1V5D
A-1V5V
A-1V6T
A-1V6Z
A-1V70
A-1V77
A-1V7W
A-1V7Z
A-1V84
A-1V8C
A-1V8H
A-1V8Y
A-1V96
A-1V9F
A-1V9M
A-1V9Y
A-1VAJ
A-1VBK
A-1VCA
A-1VCL
A-1VD6
A-1VE2
A-1VE4
A-1VEF
A-1VGJ
A-1VH4
A-1VH5
A-1VHN
A-1VHQ
A-1VHT
A-1VHU
A-1VHY
A-1VI0
A-1VI4
A-1VIA
A-1VJL
A-1VJN
A-1VJU
A-1VJV
A-1VK1
A-1VKC
A-1VKE
A-1VKF
A-1VKI
A-1VKK
A-1VKM
A-1VKY
A-1VL1
A-1VL2
A-1VL4
A-1VL5
A-1VL7
A-1VLJ
A-1VLS
A-1VLY
A-1VMB
A-1VMH
A-1VP8
A-1VPB
A-1VPD
A-1VPK
A-1VPM
A-1VPS
A-1VPT
A-1VQQ
A-1VQS
A-1VQT
A-1VR7
A-1VR9
A-1VRM
A-1VSR
A-1VYB
A-1VYK
A-1VYR
A-1VZY
A-1W07
A-1W0H
A-1W0N
A-1W0P
A-1W23
A-1W2F
A-1W2W
A-1W2Y
A-1W3I
A-1W5Q
A-1W5R
A-1W66
A-1W6S
A-1W6U
A-1W79
A-1W8K
A-1W94
A-1W96
A-1W99
A-1WBH
A-1WBI
A-1WC2
A-1WCW
A-1WD5
A-1WDD
A-1WDE
A-1WDJ
A-1WDN
A-1WEH
A-1WHI
A-1WHS
A-1WIW
A-1WJX
A-1WKC
A-1WKQ
A-1WKR
A-1WL8
A-1WLG
A-1WLJ
A-1WLU
A-1WLY
A-1WMW
A-1WMX
A-1WMZ
A-1WN2
A-1WNA
A-1WOH
A-1WOL
A-1WOU
A-1WPB
A-1WPN
A-1WPU
A-1WR2
A-1WRA
A-1WRJ
A-1WS8
A-1WTE
A-1WTJ
A-1WUB
A-1WUR
A-1WV3
A-1WVF
A-1WVG
A-1WVQ
A-1WWI
A-1WZ8
A-1WZA
A-1WZD
A-1WZU
A-1WZZ
A-1X0T
A-1X1N
A-1X38
A-1X3K
A-1X42
A-1X54
A-1X6O
A-1X6Z
A-1X7D
A-1X82
A-1X91
A-1X9D
A-1X9I
A-1XAU
A-1XBI
A-1XCR
A-1XD3
A-1XDN
A-1XE0
A-1XE7
A-1XFF
A-1XFK
A-1XFS
A-1XGK
A-1XHN
A-1XIO
A-1XJU
A-1XJV
A-1XK7
A-1XKI
A-1XKP
A-1XKR
A-1XKW
A-1XLY
A-1XO0
A-1XO5
A-1XOC
A-1XOD
A-1XOV
A-1XQA
A-1XRK
A-1XRU
A-1XS0
A-1XSV
A-1XSZ
A-1XT5
A-1XT8
A-1XTE
A-1XTT
A-1XU9
A-1XUB
A-1XV2
A-1XVH
A-1XVQ
A-1XW3
A-1XWV
A-1XZZ
A-1Y08
A-1Y0B
A-1Y0K
A-1Y0P
A-1Y12
A-1Y5H
A-1Y60
A-1Y6Z
A-1Y71
A-1Y7P
A-1Y7R
A-1Y7T
A-1Y80
A-1Y8A
A-1Y93
A-1Y9L
A-1Y9Q
A-1YAC
A-1YAR
A-1YB0
A-1YB3
A-1YC5
A-1YCD
A-1YD9
A-1YE8
A-1YFQ
A-1YFU
A-1YG9
A-1YGA
A-1YGT
A-1YHF
A-1YHT
A-1YI9
A-1YIX
A-1YJ7
A-1YKD
A-1YKI
A-1YKW
A-1YLE
A-1YLL
A-1YLM
A-1YM3
A-1YN9
A-1YNB
A-1YNF
A-1YNP
A-1YOA
A-1YOC
A-1YOZ
A-1YPY
A-1YQD
A-1YQE
A-1YQH
A-1YQS
A-1YQZ
A-1YRK
A-1YRR
A-1YSQ
A-1YT3
A-1YT8
A-1YTL
A-1YU0
A-1YUZ
A-1YW4
A-1YWF
A-1YX1
A-1YZ1
A-1YZF
A-1YZV
A-1Z0J
A-1Z1Y
A-1Z21
A-1Z2U
A-1Z3E
A-1Z3X
A-1Z67
A-1Z6M
A-1Z6N
A-1Z6O
A-1Z72
A-1Z9L
A-1ZA0
A-1ZAR
A-1ZAV
A-1ZB1
A-1ZBF
A-1ZCE
A-1ZD0
A-1ZD8
A-1ZDY
A-1ZEL
A-1ZHS
A-1ZHV
A-1ZHX
A-1ZI8
A-1ZJC
A-1ZK5
A-1ZK7
A-1ZLD
A-1ZM8
A-1ZMA
A-1ZMT
A-1ZN6
A-1ZPS
A-1ZS9
A-1ZTD
A-1ZTH
A-1ZX8
A-1ZXX
A-1ZY7
A-1ZZ1
A-1ZZG
A-1ZZM
A-256B
A-2A0M
A-2A10
A-2A14
A-2A15
A-2A1H
A-2A1I
A-2A1K
A-2A2C
A-2A2M
A-2A35
A-2A38
A-2A3N
A-2A4V
A-2A4X
A-2A5L
A-2A65
A-2A67
A-2A6Z
A-2A9D
A-2A9I
A-2A9S
A-2AAL
A-2AEB
A-2AEE
A-2AEU
A-2AG4
A-2AGK
A-2AH5
A-2AHF
A-2AHU
A-2AJ7
A-2AKZ
A-2AMH
A-2ANR
A-2ANX
A-2AO9
A-2AOT
A-2AP3
A-2APJ
A-2AQ5
A-2AQ6
A-2AQJ
A-2AR5
A-2ARR
A-2ARZ
A-2ASB
A-2ASF
A-2ASK
A-2ATZ
A-2AUW
A-2AVT
A-2AXC
A-2AXO
A-2AXW
A-2AZ4
A-2AZW
A-2B06
A-2B0A
A-2B0T
A-2B0V
A-2B1E
A-2B1Y
A-2B3F
A-2B3G
A-2B3Y
A-2B4V
A-2B4W
A-2B5G
A-2B5W
A-2B61
A-2B7K
A-2B7U
A-2B82
A-2B8M
A-2B9E
A-2B9L
A-2BB6
A-2BBA
A-2BBE
A-2BBH
A-2BBR
A-2BCM
A-2BDR
A-2BEK
A-2BF6
A-2BFD
A-2BHG
A-2BHU
A-2BI0
A-2BIV
A-2BJF
A-2BJN
A-2BJQ
A-2BJV
A-2BK9
A-2BKM
A-2BKR
A-2BKX
A-2BLN
A-2BM5
A-2BMO
A-2BNL
A-2BNM
A-2BO4
A-2BON
A-2BOU
A-2BPT
A-2BRJ
A-2BS2
A-2BSJ
A-2BU3
A-2BVF
A-2BW3
A-2BW4
A-2BWR
A-2BYC
A-2BYW
A-2BZ1
A-2C0H
A-2C0N
A-2C1L
A-2C1V
A-2C1X
A-2C2I
A-2C2Q
A-2C2U
A-2C31
A-2C3N
A-2C4B
A-2C4E
A-2C4J
A-2C4X
A-2C5A
A-2C61
A-2C6Q
A-2C6U
A-2C78
A-2C7P
A-2C8M
A-2C92
A-2C95
A-2CAR
A-2CAY
A-2CCM
A-2CDC
A-2CDU
A-2CF7
A-2CFU
A-2CH5
A-2CHC
A-2CHH
A-2CHO
A-2CIB
A-2CIR
A-2CIU
A-2CIW
A-2CJ4
A-2CJG
A-2CJP
A-2CJT
A-2CKK
A-2CMG
A-2CN3
A-2CNQ
A-2CO3
A-2CUA
A-2CVD
A-2CVE
A-2CWS
A-2CX1
A-2CX7
A-2CXA
A-2CXH
A-2CXI
A-2CXN
A-2CXX
A-2CXY
A-2CY2
A-2CY5
A-2CYJ
A-2CZL
A-2CZQ
A-2D0O
A-2D1L
A-2D1S
A-2D3Y
A-2D48
A-2D4P
A-2D4X
A-2D59
A-2D5B
A-2D5M
A-2D5V
A-2D7V
A-2D81
A-2DBB
A-2DBN
A-2DBQ
A-2DC4
A-2DCF
A-2DD7
A-2DDF
A-2DDR
A-2DE3
A-2DE6
A-2DEB
A-2DEJ
A-2DG1
A-2DG5
A-2DGE
A-2DGK
A-2DHO
A-2DJF
A-2DKA
A-2DKJ
A-2DKO
A-2DOK
A-2DP9
A-2DPF
A-2DPL
A-2DPM
A-2DQA
A-2DQL
A-2DQW
A-2DR1
A-2DR3
A-2DRE
A-2DSJ
A-2DT4
A-2DT8
A-2DTC
A-2DTJ
A-2DVK
A-2DVM
A-2DVT
A-2DWK
A-2DWU
A-2DXA
A-2DXQ
A-2DXU
A-2DY0
A-2DYI
A-2DYO
A-2E01
A-2E0A
A-2E0N
A-2E0T
A-2E1V
A-2E2O
A-2E3D
A-2E4T
A-2E52
A-2E56
A-2E5F
A-2E5Y
A-2E6F
A-2E6M
A-2E7V
A-2E7Z
A-2E85
A-2E8B
A-2E8E
A-2E8V
A-2EA7
A-2EAB
A-2EB4
A-2EBE
A-2ECE
A-2ECU
A-2ED6
A-2EFJ
A-2EGJ
A-2EGV
A-2EGZ
A-2EH3
A-2EHG
A-2EHP
A-2EHZ
A-2EI9
A-2EIX
A-2EJ8
A-2EJN
A-2EJX
A-2EK8
A-2EKG
A-2ELC
A-2END
A-2ENG
A-2ERF
A-2ERV
A-2ESS
A-2ETJ
A-2ETV
A-2EU9
A-2EV0
A-2EV1
A-2EVR
A-2EW0
A-2EWF
A-2EX0
A-2EX2
A-2EX4
A-2EZ2
A-2F02
A-2F1F
A-2F1K
A-2F1N
A-2F22
A-2F23
A-2F2B
A-2F2E
A-2F2H
A-2F46
A-2F4M
A-2F4W
A-2F5G
A-2F5X
A-2F62
A-2F69
A-2F6E
A-2F7F
A-2F7V
A-2F9H
A-2F9I
A-2FA1
A-2FA5
A-2FB5
A-2FB6
A-2FBA
A-2FBN
A-2FBQ
A-2FCJ
A-2FCK
A-2FCL
A-2FCO
A-2FCT
A-2FD5
A-2FE3
A-2FE8
A-2FEA
A-2FEF
A-2FEX
A-2FFU
A-2FHP
A-2FHQ
A-2FHZ
A-2FI1
A-2FI9
A-2FIP
A-2FJ8
A-2FJR
A-2FK5
A-2FKB
A-2FL7
A-2FLH
A-2FM9
A-2FMP
A-2FNA
A-2FNO
A-2FNU
A-2FOZ
A-2FP1
A-2FPR
A-2FQ6
A-2FQX
A-2FR5
A-2FRE
A-2FSH
A-2FSQ
A-2FSR
A-2FSU
A-2FSX
A-2FT0
A-2FTR
A-2FUE
A-2FUJ
A-2FUK
A-2FUP
A-2FUR
A-2FVY
A-2FWT
A-2FX5
A-2FXU
A-2FY7
A-2FYG
A-2FYQ
A-2FZS
A-2G0W
A-2G1U
A-2G2C
A-2G3W
A-2G40
A-2G7S
A-2G82
A-2G8S
A-2G9W
A-2GA1
A-2GAK
A-2GAU
A-2GAX
A-2GB4
A-2GB7
A-2GCU
A-2GDM
A-2GDQ
A-2GE7
A-2GEN
A-2GEY
A-2GF6
A-2GFH
A-2GGC
A-2GHS
A-2GHT
A-2GIA
A-2GJ4
A-2GK4
A-2GKE
A-2GKG
A-2GKP
A-2GLZ
A-2GMQ
A-2GMY
A-2GN4
A-2GNO
A-2GNP
A-2GOK
A-2GOP
A-2GPY
A-2GQT
A-2GQW
A-2GS5
A-2GS8
A-2GSO
A-2GT1
A-2GTR
A-2GU3
A-2GU9
A-2GUD
A-2GUF
A-2GUI
A-2GUK
A-2GUY
A-2GVI
A-2GWG
A-2GX5
A-2GXG
A-2GYQ
A-2GZ4
A-2GZ6
A-2GZB
A-2GZQ
A-2GZS
A-2H00
A-2H0U
A-2H1C
A-2H1T
A-2H1V
A-2H2B
A-2H2Z
A-2H30
A-2H5C
A-2H6F
A-2H8E
A-2H8G
A-2H98
A-2H9A
A-2H9U
A-2HA8
A-2HAL
A-2HBO
A-2HBT
A-2HBV
A-2HC9
A-2HCF
A-2HD9
A-2HDW
A-2HF2
A-2HF9
A-2HFK
A-2HFN
A-2HFS
A-2HFT
A-2HHC
A-2HHZ
A-2HIM
A-2HIY
A-2HJE
A-2HJN
A-2HKE
A-2HKV
A-2HL0
A-2HLJ
A-2HLY
A-2HLZ
A-2HMH
A-2HNG
A-2HO3
A-2HOX
A-2HP0
A-2HP7
A-2HPK
A-2HQ2
A-2HQ4
A-2HQ7
A-2HQ9
A-2HQL
A-2HQS
A-2HQT
A-2HQY
A-2HRA
A-2HSB
A-2HSI
A-2HSJ
A-2HU9
A-2HUH
A-2HW2
A-2HX0
A-2HX5
A-2HXT
A-2HXW
A-2HY5
A-2HY7
A-2HYK
A-2HYT
A-2HZF
A-2HZL
A-2HZQ
A-2I02
A-2I0O
A-2I13
A-2I2C
A-2I2Q
A-2I49
A-2I4A
A-2I53
A-2I5H
A-2I5I
A-2I6D
A-2I6H
A-2I7D
A-2I7G
A-2I8D
A-2I8T
A-2I9C
A-2I9I
A-2I9W
A-2IA1
A-2IA7
A-2IAB
A-2IAY
A-2IB0
A-2IBL
A-2IBN
A-2ICG
A-2ICH
A-2ICU
A-2ID4
A-2ID6
A-2IEQ
A-2IF6
A-2IG8
A-2IGI
A-2IGP
A-2IH2
A-2II1
A-2II2
A-2IIA
A-2IIH
A-2IJ2
A-2IJQ
A-2IKB
A-2IKS
A-2ILK
A-2IM8
A-2IM9
A-2IMG
A-2IMH
A-2IMJ
A-2IMR
A-2IMS
A-2IN0
A-2IN3
A-2INU
A-2INW
A-2IP1
A-2IQJ
A-2IQY
A-2IRU
A-2ISB
A-2IT2
A-2IT9
A-2IU5
A-2IUW
A-2IVF
A-2IVN
A-2IW1
A-2IWR
A-2IXD
A-2IXM
A-2IXS
A-2IY9
A-2IYA
A-2IYV
A-2IZ6
A-2IZR
A-2J07
A-2J0A
A-2J1V
A-2J3X
A-2J43
A-2J4D
A-2J5G
A-2J5I
A-2J66
A-2J6A
A-2J6B
A-2J6G
A-2J6L
A-2J6V
A-2J73
A-2J7Q
A-2J7U
A-2J8K
A-2J8M
A-2J97
A-2J9O
A-2JBV
A-2JC9
A-2JCB
A-2JCQ
A-2JDA
A-2JDI
A-2JDJ
A-2JE3
A-2JE6
A-2JE8
A-2JEK
A-2JEN
A-2JFN
A-2JFR
A-2JG0
A-2JGB
A-2JGP
A-2JH1
A-2JHF
A-2JHN
A-2JJU
A-2JK9
A-2JKS
A-2JLQ
A-2LIS
A-2MCM
A-2MHR
A-2NLI
A-2NLR
A-2NLV
A-2NNU
A-2NOO
A-2NP5
A-2NPN
A-2NPT
A-2NQ5
A-2NQL
A-2NQT
A-2NR4
A-2NR7
A-2NRK
A-2NRU
A-2NS9
A-2NSF
A-2NT0
A-2NTP
A-2NUG
A-2NUH
A-2NUJ
A-2NV0
A-2NV6
A-2NVH
A-2NVO
A-2NW2
A-2NW8
A-2NWH
[truncated: 3,423 more rows]
