# Supplementary material for: Ranking the quality of protein structure models using sidechain based network properties
Source: F1000Res. 2014 Jan 21;3:17. [Version 1] doi: 10.12688/f1000research.3-17.v1 (PMC4038323; doi:10.12688/f1000research.3-17.v1)
Supplement: Native and non-native structures used to generate Protein Structure Networks — Dataset 1: List of 5422 native protein structures The positive dataset (PSN-QA_positive) used in this study consisted of 5422 native protein structures, that were downloaded using PISCES. Three letter codes of the PDBs are provided. Dataset 2: Details of the decoy dataset. The negative dataset (PSN-QA_negative) used in this study were obtained from various publicly available resources. Dataset 3: Data used to generate Figure 1 in the associated article. This file contains the value of SLClu (size of the largest cluster) for example protein structures at different Imin values (interaction strength cutoffs). Dataset 4: Data used to generate Figure 2 in the associated article. The file contains the rank values obtained by the native and the decoy datasets. Please note that we have not kept a track of the correspondence between the Id and PDB Ids. [file f1000research-3-3126-s0000.tgz › dataset3.csv]

Native ID	Native Imin	Native SLClu	Decoy ID	Decoy Imin	Decoy SLClu
C3_1	1	0.54	C3_1	0	0.44
C3_1	0	0.81	C3_1	1	0.44
C3_1	1	0.81	C3_1	2	0.26
C3_1	2	0.69	C3_1	3	0.24
C3_1	3	0.55	C3_1	4	0.21
C3_1	4	0.23	C3_1	5	0.2
C3_1	5	0.14	C3_1	6	0.16
C3_1	6	0.14	C3_1	7	0.13
C3_1	7	0.09	C3_10	0	0.67
C7_1	1	0.64	C3_10	1	0.67
C7_1	2	0.43	C3_10	2	0.58
C7_1	3	0.21	C3_10	3	0.39
C7_1	4	0.17	C3_10	4	0.25
C7_1	5	0.1	C3_10	5	0.25
C7_1	6	0.05	C3_10	6	0.18
C7_1	7	0.03	C3_10	7	0.17
C7_1	0	0.64	C3_100	0	0.46
C7_2	1	0.47	C3_100	1	0.46
C7_2	2	0.26	C3_100	2	0.41
C7_2	3	0.1	C3_100	3	0.37
C7_2	4	0.09	C3_100	4	0.34
C7_2	5	0.05	C3_100	5	0.11
C7_2	6	0.02	C3_100	6	0.09
C7_2	7	0.02	C3_100	7	0.09
C7_2	0	0.47	C3_101	0	0.48
C7_3	1	0.86	C3_101	1	0.48
C7_3	2	0.71	C3_101	2	0.35
C7_3	3	0.36	C3_101	3	0.24
C7_3	4	0.21	C3_101	4	0.24
C7_3	5	0.15	C3_101	5	0.21
C7_3	6	0.07	C3_101	6	0.18
C7_3	7	0.06	C3_101	7	0.17
C7_3	0	0.86	C3_102	0	0.65
C7_4	2	0.49	C3_102	1	0.65
C7_4	3	0.22	C3_102	2	0.49
C7_4	4	0.1	C3_102	3	0.39
C7_4	5	0.1	C3_102	4	0.35
C7_4	6	0.08	C3_102	5	0.27
C7_4	7	0.08	C3_102	6	0.15
C7_4	0	0.54	C3_102	7	0.07
C7_5	1	0.56	C3_103	0	0.53
C7_5	2	0.52	C3_103	1	0.5
C7_5	3	0.47	C3_103	2	0.28
C7_5	4	0.18	C3_103	3	0.28
C7_5	5	0.09	C3_103	4	0.23
C7_5	6	0.04	C3_103	5	0.16
C7_5	7	0.04	C3_103	6	0.15
C7_5	0	0.56	C3_103	7	0.15
C7_6	1	0.71	C3_104	0	0.74
C7_6	2	0.54	C3_104	1	0.74
C7_6	3	0.45	C3_104	2	0.51
C7_6	4	0.38	C3_104	3	0.35
C7_6	5	0.26	C3_104	4	0.29
C7_6	6	0.11	C3_104	5	0.2
C7_6	7	0.09	C3_104	6	0.12
C7_6	0	0.71	C3_104	7	0.12
			C3_105	0	0.76
			C3_105	1	0.76
			C3_105	2	0.38
			C3_105	3	0.35
			C3_105	4	0.31
			C3_105	5	0.19
			C3_105	6	0.18
			C3_105	7	0.16
			C3_106	0	0.4
			C3_106	1	0.4
			C3_106	2	0.37
			C3_106	3	0.35
			C3_106	4	0.32
			C3_106	5	0.27
			C3_106	6	0.22
			C3_106	7	0.21
			C3_107	0	0.74
			C3_107	1	0.73
			C3_107	2	0.6
			C3_107	3	0.21
			C3_107	4	0.21
			C3_107	5	0.21
			C3_107	6	0.2
			C3_107	7	0.15
			C3_108	0	0.35
			C3_108	1	0.35
			C3_108	2	0.31
			C3_108	3	0.26
			C3_108	4	0.24
			C3_108	5	0.24
			C3_108	6	0.22
			C3_108	7	0.21
			C3_109	0	0.69
			C3_109	1	0.69
			C3_109	2	0.48
			C3_109	3	0.4
			C3_109	4	0.37
			C3_109	5	0.19
			C3_109	6	0.18
			C3_109	7	0.17
			C3_11	0	0.75
			C3_11	1	0.75
			C3_11	2	0.32
			C3_11	3	0.28
			C3_11	4	0.28
			C3_11	5	0.25
			C3_11	6	0.25
			C3_11	7	0.19
			C3_110	0	0.81
			C3_110	1	0.77
			C3_110	2	0.62
			C3_110	3	0.58
			C3_110	4	0.51
			C3_110	5	0.45
			C3_110	6	0.19
			C3_110	7	0.19
			C3_111	0	0.69
			C3_111	1	0.69
			C3_111	2	0.31
			C3_111	3	0.26
			C3_111	4	0.25
			C3_111	5	0.19
			C3_111	6	0.15
			C3_111	7	0.12
			C3_112	0	0.81
			C3_112	1	0.81
			C3_112	2	0.48
			C3_112	3	0.37
			C3_112	4	0.33
			C3_112	5	0.24
			C3_112	6	0.14
			C3_112	7	0.1
			C3_113	0	0.76
			C3_113	1	0.76
			C3_113	2	0.65
			C3_113	3	0.63
			C3_113	4	0.59
			C3_113	5	0.26
			C3_113	6	0.25
			C3_113	7	0.16
			C3_114	0	0.73
			C3_114	1	0.73
			C3_114	2	0.53
			C3_114	3	0.4
			C3_114	4	0.25
			C3_114	5	0.16
			C3_114	6	0.1
			C3_114	7	0.1
			C3_115	0	0.53
			C3_115	1	0.53
			C3_115	2	0.33
			C3_115	3	0.29
			C3_115	4	0.29
			C3_115	5	0.29
			C3_115	6	0.29
			C3_115	7	0.29
			C3_116	0	0.77
			C3_116	1	0.77
			C3_116	2	0.38
			C3_116	3	0.32
			C3_116	4	0.29
			C3_116	5	0.22
			C3_116	6	0.18
			C3_116	7	0.18
			C3_117	0	0.66
			C3_117	1	0.66
			C3_117	2	0.5
			C3_117	3	0.42
			C3_117	4	0.22
			C3_117	5	0.17
			C3_117	6	0.16
			C3_117	7	0.1
			C3_118	0	0.53
			C3_118	1	0.53
			C3_118	2	0.45
			C3_118	3	0.44
			C3_118	4	0.41
			C3_118	5	0.38
			C3_118	6	0.28
			C3_118	7	0.24
			C3_119	0	0.68
			C3_119	1	0.68
			C3_119	2	0.46
			C3_119	3	0.46
			C3_119	4	0.22
			C3_119	5	0.22
			C3_119	6	0.22
			C3_119	7	0.17
			C3_12	0	0.72
			C3_12	1	0.72
			C3_12	2	0.59
			C3_12	3	0.52
			C3_12	4	0.48
			C3_12	5	0.16
			C3_12	6	0.16
			C3_12	7	0.15
			C3_120	0	0.65
			C3_120	1	0.65
			C3_120	2	0.46
			C3_120	3	0.4
			C3_120	4	0.25
			C3_120	5	0.23
			C3_120	6	0.14
			C3_120	7	0.14
			C3_121	0	0.77
			C3_121	1	0.77
			C3_121	2	0.57
			C3_121	3	0.3
			C3_121	4	0.28
			C3_121	5	0.26
			C3_121	6	0.25
			C3_121	7	0.13
			C3_122	0	0.46
			C3_122	1	0.46
			C3_122	2	0.32
			C3_122	3	0.26
			C3_122	4	0.23
			C3_122	5	0.21
			C3_122	6	0.17
			C3_122	7	0.17
			C3_123	0	0.7
			C3_123	1	0.7
			C3_123	2	0.67
			C3_123	3	0.31
			C3_123	4	0.31
			C3_123	5	0.26
			C3_123	6	0.2
			C3_123	7	0.2
			C3_124	0	0.73
			C3_124	1	0.73
			C3_124	2	0.59
			C3_124	3	0.26
			C3_124	4	0.23
			C3_124	5	0.2
			C3_124	6	0.16
			C3_124	7	0.14
			C3_125	0	0.7
			C3_125	1	0.7
			C3_125	2	0.51
			C3_125	3	0.34
			C3_125	4	0.3
			C3_125	5	0.12
			C3_125	6	0.1
			C3_125	7	0.1
			C3_126	0	0.79
			C3_126	1	0.79
			C3_126	2	0.63
			C3_126	3	0.55
			C3_126	4	0.4
			C3_126	5	0.3
			C3_126	6	0.28
			C3_126	7	0.18
			C3_127	0	0.6
			C3_127	1	0.6
			C3_127	2	0.55
			C3_127	3	0.48
			C3_127	4	0.32
			C3_127	5	0.19
			C3_127	6	0.19
			C3_127	7	0.19
			C3_128	0	0.72
			C3_128	1	0.72
			C3_128	2	0.3
			C3_128	3	0.3
			C3_128	4	0.23
			C3_128	5	0.21
			C3_128	6	0.2
			C3_128	7	0.2
			C3_129	0	0.69
			C3_129	1	0.69
			C3_129	2	0.66
			C3_129	3	0.39
			C3_129	4	0.33
			C3_129	5	0.25
			C3_129	6	0.22
			C3_129	7	0.2
			C3_13	0	0.7
			C3_13	1	0.7
			C3_13	2	0.46
			C3_13	3	0.45
			C3_13	4	0.44
			C3_13	5	0.23
			C3_13	6	0.15
			C3_13	7	0.13
			C3_130	0	0.82
			C3_130	1	0.82
			C3_130	2	0.43
			C3_130	3	0.33
			C3_130	4	0.31
			C3_130	5	0.11
			C3_130	6	0.1
			C3_130	7	0.1
			C3_131	0	0.29
			C3_131	1	0.29
			C3_131	2	0.26
			C3_131	3	0.23
			C3_131	4	0.21
			C3_131	5	0.21
			C3_131	6	0.14
			C3_131	7	0.09
			C3_132	0	0.4
			C3_132	1	0.4
			C3_132	2	0.37
			C3_132	3	0.32
			C3_132	4	0.26
			C3_132	5	0.22
			C3_132	6	0.21
			C3_132	7	0.11
			C3_133	0	0.74
			C3_133	1	0.74
			C3_133	2	0.69
			C3_133	3	0.61
			C3_133	4	0.53
			C3_133	5	0.24
			C3_133	6	0.22
			C3_133	7	0.22
			C3_134	0	0.55
			C3_134	1	0.55
			C3_134	2	0.49
			C3_134	3	0.44
			C3_134	4	0.4
			C3_134	5	0.26
			C3_134	6	0.26
			C3_134	7	0.19
			C3_135	0	0.49
			C3_135	1	0.49
			C3_135	2	0.44
			C3_135	3	0.35
			C3_135	4	0.35
			C3_135	5	0.17
			C3_135	6	0.16
			C3_135	7	0.15
			C3_136	0	0.76
			C3_136	1	0.74
			C3_136	2	0.65
			C3_136	3	0.6
			C3_136	4	0.55
			C3_136	5	0.39
			C3_136	6	0.29
			C3_136	7	0.26
			C3_137	0	0.68
			C3_137	1	0.68
			C3_137	2	0.58
			C3_137	3	0.41
			C3_137	4	0.22
			C3_137	5	0.17
			C3_137	6	0.09
			C3_137	7	0.08
			C3_138	0	0.48
			C3_138	1	0.48
			C3_138	2	0.35
			C3_138	3	0.29
			C3_138	4	0.29
			C3_138	5	0.23
			C3_138	6	0.23
			C3_138	7	0.19
			C3_139	0	0.78
			C3_139	1	0.78
			C3_139	2	0.64
			C3_139	3	0.37
			C3_139	4	0.15
			C3_139	5	0.09
			C3_139	6	0.07
			C3_139	7	0.07
			C3_14	0	0.76
			C3_14	1	0.76
			C3_14	2	0.32
			C3_14	3	0.31
			C3_14	4	0.3
			C3_14	5	0.2
			C3_14	6	0.14
			C3_14	7	0.09
			C3_140	0	0.73
			C3_140	1	0.73
			C3_140	2	0.55
			C3_140	3	0.23
			C3_140	4	0.23
			C3_140	5	0.2
			C3_140	6	0.18
			C3_140	7	0.13
			C3_141	0	0.74
			C3_141	1	0.74
			C3_141	2	0.55
			C3_141	3	0.36
			C3_141	4	0.2
			C3_141	5	0.12
			C3_141	6	0.12
			C3_141	7	0.1
			C3_142	0	0.8
			C3_142	1	0.8
			C3_142	2	0.61
			C3_142	3	0.39
			C3_142	4	0.37
			C3_142	5	0.37
			C3_142	6	0.27
			C3_142	7	0.15
			C3_143	0	0.73
			C3_143	1	0.73
			C3_143	2	0.47
			C3_143	3	0.45
			C3_143	4	0.36
			C3_143	5	0.35
			C3_143	6	0.31
			C3_143	7	0.2
			C3_144	0	0.78
			C3_144	1	0.78
			C3_144	2	0.53
			C3_144	3	0.4
			C3_144	4	0.39
			C3_144	5	0.34
			C3_144	6	0.2
			C3_144	7	0.2
			C3_145	0	0.75
			C3_145	1	0.75
			C3_145	2	0.55
			C3_145	3	0.41
			C3_145	4	0.4
			C3_145	5	0.12
			C3_145	6	0.1
			C3_145	7	0.1
			C3_146	0	0.42
			C3_146	1	0.42
			C3_146	2	0.23
			C3_146	3	0.14
			C3_146	4	0.1
			C3_146	5	0.1
			C3_146	6	0.08
			C3_146	7	0.07
			C3_147	0	0.61
			C3_147	1	0.61
			C3_147	2	0.5
			C3_147	3	0.44
			C3_147	4	0.41
			C3_147	5	0.32
			C3_147	6	0.22
			C3_147	7	0.1
			C3_148	0	0.65
			C3_148	1	0.65
			C3_148	2	0.62
			C3_148	3	0.27
			C3_148	4	0.23
			C3_148	5	0.22
			C3_148	6	0.19
			C3_148	7	0.18
			C3_149	0	0.7
			C3_149	1	0.7
			C3_149	2	0.34
			C3_149	3	0.34
			C3_149	4	0.25
			C3_149	5	0.23
			C3_149	6	0.13
			C3_149	7	0.13
			C3_15	0	0.73
			C3_15	1	0.73
			C3_15	2	0.42
			C3_15	3	0.39
			C3_15	4	0.28
			C3_15	5	0.2
			C3_15	6	0.14
			C3_15	7	0.08
			C3_150	0	0.72
			C3_150	1	0.72
			C3_150	2	0.6
			C3_150	3	0.22
			C3_150	4	0.18
			C3_150	5	0.18
			C3_150	6	0.14
			C3_150	7	0.13
			C3_151	0	0.69
			C3_151	1	0.69
			C3_151	2	0.48
			C3_151	3	0.44
			C3_151	4	0.24
			C3_151	5	0.15
			C3_151	6	0.12
			C3_151	7	0.11
			C3_152	0	0.46
			C3_152	1	0.46
			C3_152	2	0.31
			C3_152	3	0.31
			C3_152	4	0.31
			C3_152	5	0.19
			C3_152	6	0.18
			C3_152	7	0.15
			C3_153	0	0.72
			C3_153	1	0.72
			C3_153	2	0.56
			C3_153	3	0.51
			C3_153	4	0.33
			C3_153	5	0.14
			C3_153	6	0.14
			C3_153	7	0.14
			C3_154	0	0.43
			C3_154	1	0.43
			C3_154	2	0.34
			C3_154	3	0.29
			C3_154	4	0.25
			C3_154	5	0.25
			C3_154	6	0.17
			C3_154	7	0.17
			C3_155	0	0.77
			C3_155	1	0.77
			C3_155	2	0.68
			C3_155	3	0.62
			C3_155	4	0.31
			C3_155	5	0.3
			C3_155	6	0.23
			C3_155	7	0.17
			C3_156	0	0.44
			C3_156	1	0.44
			C3_156	2	0.33
			C3_156	3	0.31
			C3_156	4	0.3
			C3_156	5	0.23
			C3_156	6	0.22
			C3_156	7	0.21
			C3_157	0	0.66
			C3_157	1	0.66
			C3_157	2	0.57
			C3_157	3	0.44
			C3_157	4	0.4
			C3_157	5	0.35
			C3_157	6	0.29
			C3_157	7	0.29
			C3_158	0	0.77
			C3_158	1	0.77
			C3_158	2	0.42
			C3_158	3	0.39
			C3_158	4	0.36
			C3_158	5	0.35
			C3_158	6	0.19
			C3_158	7	0.16
			C3_159	0	0.41
			C3_159	1	0.41
			C3_159	2	0.37
			C3_159	3	0.24
			C3_159	4	0.21
			C3_159	5	0.19
			C3_159	6	0.19
			C3_159	7	0.18
			C3_16	0	0.72
			C3_16	1	0.72
			C3_16	2	0.34
			C3_16	3	0.33
			C3_16	4	0.32
			C3_16	5	0.24
			C3_16	6	0.2
			C3_16	7	0.18
			C3_160	0	0.75
			C3_160	1	0.75
			C3_160	2	0.65
			C3_160	3	0.34
			C3_160	4	0.3
			C3_160	5	0.29
			C3_160	6	0.21
			C3_160	7	0.2
			C3_161	0	0.78
			C3_161	1	0.78
			C3_161	2	0.32
			C3_161	3	0.2
			C3_161	4	0.2
			C3_161	5	0.16
			C3_161	6	0.15
			C3_161	7	0.13
			C3_162	0	0.76
			C3_162	1	0.76
			C3_162	2	0.35
			C3_162	3	0.32
			C3_162	4	0.31
			C3_162	5	0.3
			C3_162	6	0.18
			C3_162	7	0.17
			C3_163	0	0.7
			C3_163	1	0.7
			C3_163	2	0.29
			C3_163	3	0.27
			C3_163	4	0.27
			C3_163	5	0.22
			C3_163	6	0.18
			C3_163	7	0.18
			C3_164	0	0.83
			C3_164	1	0.83
			C3_164	2	0.69
			C3_164	3	0.6
			C3_164	4	0.35
			C3_164	5	0.33
			C3_164	6	0.28
			C3_164	7	0.26
			C3_165	0	0.69
			C3_165	1	0.69
			C3_165	2	0.6
			C3_165	3	0.38
			C3_165	4	0.38
			C3_165	5	0.33
			C3_165	6	0.13
			C3_165	7	0.12
			C3_166	0	0.63
			C3_166	1	0.63
			C3_166	2	0.55
			C3_166	3	0.42
			C3_166	4	0.41
			C3_166	5	0.38
			C3_166	6	0.17
			C3_166	7	0.14
			C3_167	0	0.56
			C3_167	1	0.56
			C3_167	2	0.46
			C3_167	3	0.36
			C3_167	4	0.32
			C3_167	5	0.19
			C3_167	6	0.18
			C3_167	7	0.13
			C3_168	0	0.78
			C3_168	1	0.78
			C3_168	2	0.54
			C3_168	3	0.26
			C3_168	4	0.2
			C3_168	5	0.11
			C3_168	6	0.11
			C3_168	7	0.09
			C3_169	0	0.35
			C3_169	1	0.35
			C3_169	2	0.28
			C3_169	3	0.14
			C3_169	4	0.12
			C3_169	5	0.1
			C3_169	6	0.1
			C3_169	7	0.09
			C3_17	0	0.56
			C3_17	1	0.56
			C3_17	2	0.49
			C3_17	3	0.48
			C3_17	4	0.35
			C3_17	5	0.19
			C3_17	6	0.11
			C3_17	7	0.11
			C3_170	0	0.5
			C3_170	1	0.5
			C3_170	2	0.39
			C3_170	3	0.28
			C3_170	4	0.27
			C3_170	5	0.26
			C3_170	6	0.25
			C3_170	7	0.24
			C3_171	0	0.64
			C3_171	1	0.64
			C3_171	2	0.44
			C3_171	3	0.39
			C3_171	4	0.39
			C3_171	5	0.22
			C3_171	6	0.18
			C3_171	7	0.18
			C3_172	0	0.68
			C3_172	1	0.68
			C3_172	2	0.26
			C3_172	3	0.24
			C3_172	4	0.19
			C3_172	5	0.14
			C3_172	6	0.08
			C3_172	7	0.04
			C3_173	0	0.56
			C3_173	1	0.56
			C3_173	2	0.34
			C3_173	3	0.3
			C3_173	4	0.2
			C3_173	5	0.14
			C3_173	6	0.12
			C3_173	7	0.11
			C3_174	0	0.72
			C3_174	1	0.72
			C3_174	2	0.57
			C3_174	3	0.46
			C3_174	4	0.37
			C3_174	5	0.26
			C3_174	6	0.14
			C3_174	7	0.07
			C3_175	0	0.72
			C3_175	1	0.72
			C3_175	2	0.35
			C3_175	3	0.35
			C3_175	4	0.25
			C3_175	5	0.23
			C3_175	6	0.2
			C3_175	7	0.19
			C3_176	0	0.62
			C3_176	1	0.62
			C3_176	2	0.45
			C3_176	3	0.22
			C3_176	4	0.09
			C3_176	5	0.08
			C3_176	6	0.08
			C3_176	7	0.06
			C3_177	0	0.46
			C3_177	1	0.46
			C3_177	2	0.43
			C3_177	3	0.34
			C3_177	4	0.32
			C3_177	5	0.19
			C3_177	6	0.09
			C3_177	7	0.09
			C3_178	0	0.42
			C3_178	1	0.42
			C3_178	2	0.33
			C3_178	3	0.31
			C3_178	4	0.27
			C3_178	5	0.22
			C3_178	6	0.12
			C3_178	7	0.12
			C3_179	0	0.65
			C3_179	1	0.65
			C3_179	2	0.55
			C3_179	3	0.49
			C3_179	4	0.31
			C3_179	5	0.24
			C3_179	6	0.23
			C3_179	7	0.22
			C3_18	0	0.74
			C3_18	1	0.74
			C3_18	2	0.53
			C3_18	3	0.23
			C3_18	4	0.2
			C3_18	5	0.2
			C3_18	6	0.18
			C3_18	7	0.18
			C3_180	0	0.74
			C3_180	1	0.74
			C3_180	2	0.35
			C3_180	3	0.33
			C3_180	4	0.27
			C3_180	5	0.2
			C3_180	6	0.18
			C3_180	7	0.18
			C3_181	0	0.67
			C3_181	1	0.67
			C3_181	2	0.38
			C3_181	3	0.37
			C3_181	4	0.37
			C3_181	5	0.33
			C3_181	6	0.28
			C3_181	7	0.28
			C3_182	0	0.74
			C3_182	1	0.74
			C3_182	2	0.63
			C3_182	3	0.53
			C3_182	4	0.32
			C3_182	5	0.21
			C3_182	6	0.14
			C3_182	7	0.1
			C3_183	0	0.72
			C3_183	1	0.72
			C3_183	2	0.46
			C3_183	3	0.43
			C3_183	4	0.14
			C3_183	5	0.14
			C3_183	6	0.13
			C3_183	7	0.11
			C3_184	0	0.63
			C3_184	1	0.63
			C3_184	2	0.53
			C3_184	3	0.22
			C3_184	4	0.21
			C3_184	5	0.13
			C3_184	6	0.07
			C3_184	7	0.05
			C3_185	0	0.44
			C3_185	1	0.44
			C3_185	2	0.31
			C3_185	3	0.25
			C3_185	4	0.25
			C3_185	5	0.23
			C3_185	6	0.15
			C3_185	7	0.15
			C3_186	0	0.41
			C3_186	1	0.41
			C3_186	2	0.37
			C3_186	3	0.22
			C3_186	4	0.19
			C3_186	5	0.12
			C3_186	6	0.12
			C3_186	7	0.12
			C3_187	0	0.7
			C3_187	1	0.7
			C3_187	2	0.6
			C3_187	3	0.52
			C3_187	4	0.45
			C3_187	5	0.25
			C3_187	6	0.23
			C3_187	7	0.18
			C3_188	0	0.68
			C3_188	1	0.68
			C3_188	2	0.47
			C3_188	3	0.2
			C3_188	4	0.15
			C3_188	5	0.15
			C3_188	6	0.15
			C3_188	7	0.12
			C3_189	0	0.39
			C3_189	1	0.38
			C3_189	2	0.28
			C3_189	3	0.28
			C3_189	4	0.26
			C3_189	5	0.23
			C3_189	6	0.22
			C3_189	7	0.1
			C3_19	0	0.49
			C3_19	1	0.49
			C3_19	2	0.43
			C3_19	3	0.39
			C3_19	4	0.34
			C3_19	5	0.31
			C3_19	6	0.19
			C3_19	7	0.18
			C3_190	0	0.76
			C3_190	1	0.73
			C3_190	2	0.29
			C3_190	3	0.28
			C3_190	4	0.25
			C3_190	5	0.22
			C3_190	6	0.19
			C3_190	7	0.12
			C3_191	0	0.67
			C3_191	1	0.67
			C3_191	2	0.47
			C3_191	3	0.46
			C3_191	4	0.36
			C3_191	5	0.25
			C3_191	6	0.12
			C3_191	7	0.12
			C3_192	0	0.73
			C3_192	1	0.73
			C3_192	2	0.33
			C3_192	3	0.3
			C3_192	4	0.28
			C3_192	5	0.24
			C3_192	6	0.22
			C3_192	7	0.19
			C3_193	0	0.83
			C3_193	1	0.83
			C3_193	2	0.67
			C3_193	3	0.47
			C3_193	4	0.41
			C3_193	5	0.36
			C3_193	6	0.36
			C3_193	7	0.19
			C3_194	0	0.65
			C3_194	1	0.62
			C3_194	2	0.47
			C3_194	3	0.26
			C3_194	4	0.26
			C3_194	5	0.22
			C3_194	6	0.21
			C3_194	7	0.21
			C3_195	0	0.66
			C3_195	1	0.66
			C3_195	2	0.53
			C3_195	3	0.49
			C3_195	4	0.29
			C3_195	5	0.26
			C3_195	6	0.2
			C3_195	7	0.19
			C3_196	0	0.51
			C3_196	1	0.51
			C3_196	2	0.41
			C3_196	3	0.39
			C3_196	4	0.2
			C3_196	5	0.2
			C3_196	6	0.1
			C3_196	7	0.07
			C3_197	0	0.78
			C3_197	1	0.78
			C3_197	2	0.27
			C3_197	3	0.15
			C3_197	4	0.15
			C3_197	5	0.13
			C3_197	6	0.11
			C3_197	7	0.11
			C3_198	0	0.82
			C3_198	1	0.82
			C3_198	2	0.54
			C3_198	3	0.43
			C3_198	4	0.25
			C3_198	5	0.17
			C3_198	6	0.12
			C3_198	7	0.12
			C3_199	0	0.57
			C3_199	1	0.57
			C3_199	2	0.23
			C3_199	3	0.17
			C3_199	4	0.15
			C3_199	5	0.14
			C3_199	6	0.11
			C3_199	7	0.11
			C3_2	0	0.68
			C3_2	1	0.68
			C3_2	2	0.48
			C3_2	3	0.25
			C3_2	4	0.21
			C3_2	5	0.13
			C3_2	6	0.13
			C3_2	7	0.11
			C3_20	0	0.81
			C3_20	1	0.81
			C3_20	2	0.61
			C3_20	3	0.46
			C3_20	4	0.44
			C3_20	5	0.26
			C3_20	6	0.13
			C3_20	7	0.12
			C3_200	0	0.73
			C3_200	1	0.73
			C3_200	2	0.53
			C3_200	3	0.5
			C3_200	4	0.42
			C3_200	5	0.33
			C3_200	6	0.2
			C3_200	7	0.11
			C3_201	0	0.77
			C3_201	1	0.77
			C3_201	2	0.47
			C3_201	3	0.28
			C3_201	4	0.14
			C3_201	5	0.14
			C3_201	6	0.12
			C3_201	7	0.12
			C3_202	0	0.74
			C3_202	1	0.74
			C3_202	2	0.45
			C3_202	3	0.24
			C3_202	4	0.23
			C3_202	5	0.18
			C3_202	6	0.17
			C3_202	7	0.17
			C3_203	0	0.36
			C3_203	1	0.36
			C3_203	2	0.35
			C3_203	3	0.31
			C3_203	4	0.24
			C3_203	5	0.19
			C3_203	6	0.14
			C3_203	7	0.11
			C3_204	0	0.61
			C3_204	1	0.61
			C3_204	2	0.43
			C3_204	3	0.17
			C3_204	4	0.17
			C3_204	5	0.14
			C3_204	6	0.14
			C3_204	7	0.14
			C3_205	0	0.72
			C3_205	1	0.72
			C3_205	2	0.4
			C3_205	3	0.38
			C3_205	4	0.38
			C3_205	5	0.38
			C3_205	6	0.36
			C3_205	7	0.24
			C3_206	0	0.67
			C3_206	1	0.67
			C3_206	2	0.46
			C3_206	3	0.35
			C3_206	4	0.22
			C3_206	5	0.15
			C3_206	6	0.14
			C3_206	7	0.11
			C3_207	0	0.74
			C3_207	1	0.74
			C3_207	2	0.65
			C3_207	3	0.6
			C3_207	4	0.29
			C3_207	5	0.15
			C3_207	6	0.08
			C3_207	7	0.06
			C3_208	0	0.76
			C3_208	1	0.76
			C3_208	2	0.5
			C3_208	3	0.49
			C3_208	4	0.26
			C3_208	5	0.23
			C3_208	6	0.22
			C3_208	7	0.15
			C3_209	0	0.43
			C3_209	1	0.43
			C3_209	2	0.35
			C3_209	3	0.32
			C3_209	4	0.3
			C3_209	5	0.25
			C3_209	6	0.2
			C3_209	7	0.19
			C3_21	0	0.65
			C3_21	1	0.65
			C3_21	2	0.54
			C3_21	3	0.45
			C3_21	4	0.43
			C3_21	5	0.31
			C3_21	6	0.13
			C3_21	7	0.11
			C3_210	0	0.42
			C3_210	1	0.42
			C3_210	2	0.27
			C3_210	3	0.22
			C3_210	4	0.22
			C3_210	5	0.21
			C3_210	6	0.17
			C3_210	7	0.16
			C3_211	0	0.8
			C3_211	1	0.8
			C3_211	2	0.69
			C3_211	3	0.64
			C3_211	4	0.57
			C3_211	5	0.29
			C3_211	6	0.24
			C3_211	7	0.22
			C3_212	0	0.77
			C3_212	1	0.77
			C3_212	2	0.62
			C3_212	3	0.42
			C3_212	4	0.39
			C3_212	5	0.38
			C3_212	6	0.35
			C3_212	7	0.32
			C3_213	0	0.67
			C3_213	1	0.67
			C3_213	2	0.39
			C3_213	3	0.32
			C3_213	4	0.32
			C3_213	5	0.24
			C3_213	6	0.19
			C3_213	7	0.18
			C3_214	0	0.51
			C3_214	1	0.51
			C3_214	2	0.35
			C3_214	3	0.18
			C3_214	4	0.16
			C3_214	5	0.13
			C3_214	6	0.12
			C3_214	7	0.12
			C3_215	0	0.74
			C3_215	1	0.74
			C3_215	2	0.6
			C3_215	3	0.38
			C3_215	4	0.36
			C3_215	5	0.18
			C3_215	6	0.14
			C3_215	7	0.11
			C3_216	0	0.79
			C3_216	1	0.79
			C3_216	2	0.41
			C3_216	3	0.41
			C3_216	4	0.29
			C3_216	5	0.16
			C3_216	6	0.15
			C3_216	7	0.14
			C3_217	0	0.7
			C3_217	1	0.7
			C3_217	2	0.6
			C3_217	3	0.33
			C3_217	4	0.18
			C3_217	5	0.15
			C3_217	6	0.11
			C3_217	7	0.1
			C3_218	0	0.83
			C3_218	1	0.83
			C3_218	2	0.4
			C3_218	3	0.15
			C3_218	4	0.13
			C3_218	5	0.12
			C3_218	6	0.07
			C3_218	7	0.07
			C3_219	0	0.78
			C3_219	1	0.78
			C3_219	2	0.4
			C3_219	3	0.35
			C3_219	4	0.24
			C3_219	5	0.18
			C3_219	6	0.17
			C3_219	7	0.09
			C3_22	0	0.38
			C3_22	1	0.38
			C3_22	2	0.31
			C3_22	3	0.3
			C3_22	4	0.17
			C3_22	5	0.13
			C3_22	6	0.13
			C3_22	7	0.13
			C3_220	0	0.43
			C3_220	1	0.43
			C3_220	2	0.34
			C3_220	3	0.31
			C3_220	4	0.24
			C3_220	5	0.15
			C3_220	6	0.15
			C3_220	7	0.11
			C3_221	0	0.77
			C3_221	1	0.77
			C3_221	2	0.47
			C3_221	3	0.23
			C3_221	4	0.14
			C3_221	5	0.12
			C3_221	6	0.09
			C3_221	7	0.09
			C3_222	0	0.41
			C3_222	1	0.41
			C3_222	2	0.27
			C3_222	3	0.25
			C3_222	4	0.19
			C3_222	5	0.16
			C3_222	6	0.16
			C3_222	7	0.15
			C3_223	0	0.76
			C3_223	1	0.76
			C3_223	2	0.57
			C3_223	3	0.54
			C3_223	4	0.5
			C3_223	5	0.49
			C3_223	6	0.43
			C3_223	7	0.32
			C3_224	0	0.76
			C3_224	1	0.76
			C3_224	2	0.42
			C3_224	3	0.35
			C3_224	4	0.21
			C3_224	5	0.2
			C3_224	6	0.19
			C3_224	7	0.1
			C3_225	0	0.65
			C3_225	1	0.65
			C3_225	2	0.51
			C3_225	3	0.32
			C3_225	4	0.32
			C3_225	5	0.21
			C3_225	6	0.21
			C3_225	7	0.17
			C3_226	0	0.69
			C3_226	1	0.69
			C3_226	2	0.58
			C3_226	3	0.56
			C3_226	4	0.51
			C3_226	5	0.31
			C3_226	6	0.26
			C3_226	7	0.23
			C3_227	0	0.68
			C3_227	1	0.68
			C3_227	2	0.34
			C3_227	3	0.33
			C3_227	4	0.28
			C3_227	5	0.26
			C3_227	6	0.2
			C3_227	7	0.19
			C3_228	0	0.59
			C3_228	1	0.59
			C3_228	2	0.5
			C3_228	3	0.24
			C3_228	4	0.23
			C3_228	5	0.21
			C3_228	6	0.15
			C3_228	7	0.14
			C3_229	0	0.74
			C3_229	1	0.74
			C3_229	2	0.68
			C3_229	3	0.3
			C3_229	4	0.26
			C3_229	5	0.19
			C3_229	6	0.1
			C3_229	7	0.09
			C3_23	0	0.34
			C3_23	1	0.34
			C3_23	2	0.33
			C3_23	3	0.27
			C3_23	4	0.26
			C3_23	5	0.26
			C3_23	6	0.2
			C3_23	7	0.16
			C3_230	0	0.75
			C3_230	1	0.75
			C3_230	2	0.3
			C3_230	3	0.24
			C3_230	4	0.17
			C3_230	5	0.14
			C3_230	6	0.13
			C3_230	7	0.09
			C3_231	0	0.74
			C3_231	1	0.74
			C3_231	2	0.43
			C3_231	3	0.23
			C3_231	4	0.21
			C3_231	5	0.16
			C3_231	6	0.15
			C3_231	7	0.14
			C3_232	0	0.41
			C3_232	1	0.41
			C3_232	2	0.32
			C3_232	3	0.28
			C3_232	4	0.21
			C3_232	5	0.16
			C3_232	6	0.16
			C3_232	7	0.14
			C3_233	0	0.78
			C3_233	1	0.78
			C3_233	2	0.69
			C3_233	3	0.66
			C3_233	4	0.23
			C3_233	5	0.21
			C3_233	6	0.08
			C3_233	7	0.08
			C3_234	0	0.79
			C3_234	1	0.79
			C3_234	2	0.62
			C3_234	3	0.56
			C3_234	4	0.28
			C3_234	5	0.23
			C3_234	6	0.2
			C3_234	7	0.18
			C3_235	0	0.75
			C3_235	1	0.73
			C3_235	2	0.34
			C3_235	3	0.25
			C3_235	4	0.25
			C3_235	5	0.25
			C3_235	6	0.22
			C3_235	7	0.18
			C3_236	0	0.69
			C3_236	1	0.37
			C3_236	2	0.27
			C3_236	3	0.24
			C3_236	4	0.24
			C3_236	5	0.2
			C3_236	6	0.16
			C3_236	7	0.15
			C3_237	0	0.5
			C3_237	1	0.5
			C3_237	2	0.35
			C3_237	3	0.31
			C3_237	4	0.22
			C3_237	5	0.18
			C3_237	6	0.12
			C3_237	7	0.12
			C3_238	0	0.37
			C3_238	1	0.37
			C3_238	2	0.31
			C3_238	3	0.28
			C3_238	4	0.27
			C3_238	5	0.23
			C3_238	6	0.2
			C3_238	7	0.19
			C3_239	0	0.44
			C3_239	1	0.44
			C3_239	2	0.33
			C3_239	3	0.26
			C3_239	4	0.26
			C3_239	5	0.26
			C3_239	6	0.24
			C3_239	7	0.19
			C3_24	0	0.46
			C3_24	1	0.46
			C3_24	2	0.35
			C3_24	3	0.35
			C3_24	4	0.3
			C3_24	5	0.27
			C3_24	6	0.27
			C3_24	7	0.25
			C3_240	0	0.64
			C3_240	1	0.64
			C3_240	2	0.55
			C3_240	3	0.3
			C3_240	4	0.29
			C3_240	5	0.29
			C3_240	6	0.27
			C3_240	7	0.15
			C3_241	0	0.35
			C3_241	1	0.35
			C3_241	2	0.32
			C3_241	3	0.29
			C3_241	4	0.27
			C3_241	5	0.22
			C3_241	6	0.22
			C3_241	7	0.2
			C3_242	0	0.78
			C3_242	1	0.78
			C3_242	2	0.58
			C3_242	3	0.31
			C3_242	4	0.31
			C3_242	5	0.3
			C3_242	6	0.26
			C3_242	7	0.22
			C3_243	0	0.82
			C3_243	1	0.82
			C3_243	2	0.67
			C3_243	3	0.27
			C3_243	4	0.27
			C3_243	5	0.21
			C3_243	6	0.19
			C3_243	7	0.17
			C3_244	0	0.66
			C3_244	1	0.38
			C3_244	2	0.28
			C3_244	3	0.27
			C3_244	4	0.25
			C3_244	5	0.19
			C3_244	6	0.11
			C3_244	7	0.11
			C3_245	0	0.82
			C3_245	1	0.82
			C3_245	2	0.64
			C3_245	3	0.59
			C3_245	4	0.51
			C3_245	5	0.47
			C3_245	6	0.14
			C3_245	7	0.13
			C3_246	0	0.75
			C3_246	1	0.75
			C3_246	2	0.34
			C3_246	3	0.32
			C3_246	4	0.3
			C3_246	5	0.24
			C3_246	6	0.16
			C3_246	7	0.15
			C3_247	0	0.65
			C3_247	1	0.65
			C3_247	2	0.56
			C3_247	3	0.5
			C3_247	4	0.48
			C3_247	5	0.45
			C3_247	6	0.43
			C3_247	7	0.34
			C3_248	0	0.53
			C3_248	1	0.53
			C3_248	2	0.43
			C3_248	3	0.42
			C3_248	4	0.39
			C3_248	5	0.32
			C3_248	6	0.12
			C3_248	7	0.08
			C3_249	0	0.49
			C3_249	1	0.49
			C3_249	2	0.41
			C3_249	3	0.39
			C3_249	4	0.33
			C3_249	5	0.28
			C3_249	6	0.21
			C3_249	7	0.12
			C3_25	0	0.81
			C3_25	1	0.81
			C3_25	2	0.66
			C3_25	3	0.61
			C3_25	4	0.46
			C3_25	5	0.39
			C3_25	6	0.38
			C3_25	7	0.34
			C3_250	0	0.36
			C3_250	1	0.36
			C3_250	2	0.31
			C3_250	3	0.27
			C3_250	4	0.25
			C3_250	5	0.18
			C3_250	6	0.15
			C3_250	7	0.12
			C3_251	0	0.77
			C3_251	1	0.77
			C3_251	2	0.58
			C3_251	3	0.52
			C3_251	4	0.49
			C3_251	5	0.22
			C3_251	6	0.21
			C3_251	7	0.2
			C3_252	0	0.48
			C3_252	1	0.48
			C3_252	2	0.31
			C3_252	3	0.27
			C3_252	4	0.23
			C3_252	5	0.22
			C3_252	6	0.14
			C3_252	7	0.08
			C3_253	0	0.38
			C3_253	1	0.38
			C3_253	2	0.34
			C3_253	3	0.33
			C3_253	4	0.29
			C3_253	5	0.27
			C3_253	6	0.26
			C3_253	7	0.26
			C3_254	0	0.72
			C3_254	1	0.72
			C3_254	2	0.31
			C3_254	3	0.23
			C3_254	4	0.21
			C3_254	5	0.2
			C3_254	6	0.16
			C3_254	7	0.1
			C3_255	0	0.72
			C3_255	1	0.72
			C3_255	2	0.51
			C3_255	3	0.36
			C3_255	4	0.34
			C3_255	5	0.31
			C3_255	6	0.27
			C3_255	7	0.18
			C3_256	0	0.73
			C3_256	1	0.73
			C3_256	2	0.54
			C3_256	3	0.47
			C3_256	4	0.44
			C3_256	5	0.23
			C3_256	6	0.13
			C3_256	7	0.12
			C3_257	0	0.66
			C3_257	1	0.66
			C3_257	2	0.58
			C3_257	3	0.37
			C3_257	4	0.29
			C3_257	5	0.23
			C3_257	6	0.22
			C3_257	7	0.21
			C3_258	0	0.7
			C3_258	1	0.7
			C3_258	2	0.29
			C3_258	3	0.27
			C3_258	4	0.26
			C3_258	5	0.25
			C3_258	6	0.21
			C3_258	7	0.15
			C3_259	0	0.5
			C3_259	1	0.5
			C3_259	2	0.43
			C3_259	3	0.33
			C3_259	4	0.32
			C3_259	5	0.29
			C3_259	6	0.16
			C3_259	7	0.15
			C3_26	0	0.78
			C3_26	1	0.78
			C3_26	2	0.66
			C3_26	3	0.33
			C3_26	4	0.3
			C3_26	5	0.17
			C3_26	6	0.17
			C3_26	7	0.16
			C3_260	0	0.77
			C3_260	1	0.77
			C3_260	2	0.48
			C3_260	3	0.34
			C3_260	4	0.31
			C3_260	5	0.31
			C3_260	6	0.29
			C3_260	7	0.18
			C3_261	0	0.71
			C3_261	1	0.71
			C3_261	2	0.65
			C3_261	3	0.24
			C3_261	4	0.22
			C3_261	5	0.11
			C3_261	6	0.11
			C3_261	7	0.11
			C3_262	0	0.5
			C3_262	1	0.5
			C3_262	2	0.41
			C3_262	3	0.32
			C3_262	4	0.3
			C3_262	5	0.27
			C3_262	6	0.24
			C3_262	7	0.12
			C3_263	0	0.78
			C3_263	1	0.78
			C3_263	2	0.6
			C3_263	3	0.6
			C3_263	4	0.32
			C3_263	5	0.27
			C3_263	6	0.2
			C3_263	7	0.2
			C3_264	0	0.39
			C3_264	1	0.39
			C3_264	2	0.31
			C3_264	3	0.28
			C3_264	4	0.23
			C3_264	5	0.22
			C3_264	6	0.21
			C3_264	7	0.16
			C3_265	0	0.68
			C3_265	1	0.68
			C3_265	2	0.38
			C3_265	3	0.32
			C3_265	4	0.3
			C3_265	5	0.26
			C3_265	6	0.25
			C3_265	7	0.25
			C3_266	0	0.74
			C3_266	1	0.74
			C3_266	2	0.61
			C3_266	3	0.54
			C3_266	4	0.51
			C3_266	5	0.38
			C3_266	6	0.29
			C3_266	7	0.29
			C3_267	0	0.66
			C3_267	1	0.66
			C3_267	2	0.43
			C3_267	3	0.35
			C3_267	4	0.32
			C3_267	5	0.27
			C3_267	6	0.27
			C3_267	7	0.13
			C3_268	0	0.75
			C3_268	1	0.75
			C3_268	2	0.58
			C3_268	3	0.31
			C3_268	4	0.17
			C3_268	5	0.09
			C3_268	6	0.09
			C3_268	7	0.08
			C3_269	0	0.48
			C3_269	1	0.48
			C3_269	2	0.47
			C3_269	3	0.45
			C3_269	4	0.43
			C3_269	5	0.38
			C3_269	6	0.33
			C3_269	7	0.26
			C3_27	0	0.75
			C3_27	1	0.75
			C3_27	2	0.48
			C3_27	3	0.45
			C3_27	4	0.43
			C3_27	5	0.28
			C3_27	6	0.23
			C3_27	7	0.23
			C3_270	0	0.76
			C3_270	1	0.76
			C3_270	2	0.31
			C3_270	3	0.3
			C3_270	4	0.3
			C3_270	5	0.27
			C3_270	6	0.26
			C3_270	7	0.15
			C3_271	0	0.83
			C3_271	1	0.83
			C3_271	2	0.47
			C3_271	3	0.32
			C3_271	4	0.31
			C3_271	5	0.22
			C3_271	6	0.19
			C3_271	7	0.19
			C3_272	0	0.85
			C3_272	1	0.85
			C3_272	2	0.71
			C3_272	3	0.57
			C3_272	4	0.53
			C3_272	5	0.39
			C3_272	6	0.3
			C3_272	7	0.15
			C3_273	0	0.45
			C3_273	1	0.45
			C3_273	2	0.34
			C3_273	3	0.34
			C3_273	4	0.32
			C3_273	5	0.26
			C3_273	6	0.17
			C3_273	7	0.14
			C3_274	0	0.65
			C3_274	1	0.65
			C3_274	2	0.22
			C3_274	3	0.17
			C3_274	4	0.15
			C3_274	5	0.14
			C3_274	6	0.13
			C3_274	7	0.1
			C3_275	0	0.8
			C3_275	1	0.8
			C3_275	2	0.62
			C3_275	3	0.43
			C3_275	4	0.31
			C3_275	5	0.3
			C3_275	6	0.26
			C3_275	7	0.26
			C3_276	0	0.59
			C3_276	1	0.59
			C3_276	2	0.36
			C3_276	3	0.36
			C3_276	4	0.25
			C3_276	5	0.24
			C3_276	6	0.23
			C3_276	7	0.2
			C3_277	0	0.79
			C3_277	1	0.79
			C3_277	2	0.39
			C3_277	3	0.37
			C3_277	4	0.3
			C3_277	5	0.3
			C3_277	6	0.25
			C3_277	7	0.19
			C3_278	0	0.65
			C3_278	1	0.65
			C3_278	2	0.55
			C3_278	3	0.53
			C3_278	4	0.4
			C3_278	5	0.15
			C3_278	6	0.14
			C3_278	7	0.14
			C3_279	0	0.45
			C3_279	1	0.45
			C3_279	2	0.39
			C3_279	3	0.23
			C3_279	4	0.22
			C3_279	5	0.22
			C3_279	6	0.18
			C3_279	7	0.17
			C3_28	0	0.69
			C3_28	1	0.69
			C3_28	2	0.63
			C3_28	3	0.59
			C3_28	4	0.56
			C3_28	5	0.48
			C3_28	6	0.31
			C3_28	7	0.3
			C3_280	0	0.56
			C3_280	1	0.56
			C3_280	2	0.4
			C3_280	3	0.35
			C3_280	4	0.23
			C3_280	5	0.21
			C3_280	6	0.21
			C3_280	7	0.15
			C3_281	0	0.75
			C3_281	1	0.75
			C3_281	2	0.55
			C3_281	3	0.24
			C3_281	4	0.22
			C3_281	5	0.22
			C3_281	6	0.15
			C3_281	7	0.15
			C3_282	0	0.56
			C3_282	1	0.56
			C3_282	2	0.42
			C3_282	3	0.37
			C3_282	4	0.29
			C3_282	5	0.2
			C3_282	6	0.17
			C3_282	7	0.17
			C3_283	0	0.71
			C3_283	1	0.71
			C3_283	2	0.22
			C3_283	3	0.2
			C3_283	4	0.2
			C3_283	5	0.19
			C3_283	6	0.1
			C3_283	7	0.07
			C3_284	0	0.78
			C3_284	1	0.78
			C3_284	2	0.63
			C3_284	3	0.57
			C3_284	4	0.57
			C3_284	5	0.47
			C3_284	6	0.23
			C3_284	7	0.21
			C3_285	0	0.73
			C3_285	1	0.73
			C3_285	2	0.34
			C3_285	3	0.31
			C3_285	4	0.29
			C3_285	5	0.21
			C3_285	6	0.2
			C3_285	7	0.2
			C3_286	0	0.39
			C3_286	1	0.39
			C3_286	2	0.37
			C3_286	3	0.34
			C3_286	4	0.33
			C3_286	5	0.22
			C3_286	6	0.16
			C3_286	7	0.15
			C3_287	0	0.68
			C3_287	1	0.68
			C3_287	2	0.53
			C3_287	3	0.28
			C3_287	4	0.27
			C3_287	5	0.25
			C3_287	6	0.2
			C3_287	7	0.19
			C3_288	0	0.8
			C3_288	1	0.8
			C3_288	2	0.24
			C3_288	3	0.23
			C3_288	4	0.22
			C3_288	5	0.18
			C3_288	6	0.17
			C3_288	7	0.17
			C3_289	0	0.8
			C3_289	1	0.8
			C3_289	2	0.76
			C3_289	3	0.5
			C3_289	4	0.45
			C3_289	5	0.45
			C3_289	6	0.37
			C3_289	7	0.19
			C3_29	0	0.75
			C3_29	1	0.75
			C3_29	2	0.5
			C3_29	3	0.36
			C3_29	4	0.19
			C3_29	5	0.16
			C3_29	6	0.15
			C3_29	7	0.15
			C3_290	0	0.64
			C3_290	1	0.64
			C3_290	2	0.51
			C3_290	3	0.51
			C3_290	4	0.43
			C3_290	5	0.41
			C3_290	6	0.29
			C3_290	7	0.21
			C3_291	0	0.38
			C3_291	1	0.38
			C3_291	2	0.35
			C3_291	3	0.34
			C3_291	4	0.2
			C3_291	5	0.18
			C3_291	6	0.17
			C3_291	7	0.13
			C3_292	0	0.3
			C3_292	1	0.3
			C3_292	2	0.27
			C3_292	3	0.25
			C3_292	4	0.25
			C3_292	5	0.18
			C3_292	6	0.12
			C3_292	7	0.08
			C3_293	0	0.41
			C3_293	1	0.41
			C3_293	2	0.39
			C3_293	3	0.34
			C3_293	4	0.19
			C3_293	5	0.16
			C3_293	6	0.08
			C3_293	7	0.08
			C3_294	0	0.79
			C3_294	1	0.79
			C3_294	2	0.35
			C3_294	3	0.3
			C3_294	4	0.29
			C3_294	5	0.22
			C3_294	6	0.19
			C3_294	7	0.14
			C3_295	0	0.64
			C3_295	1	0.64
			C3_295	2	0.57
			C3_295	3	0.4
			C3_295	4	0.36
			C3_295	5	0.24
			C3_295	6	0.14
			C3_295	7	0.13
			C3_296	0	0.8
			C3_296	1	0.8
			C3_296	2	0.33
			C3_296	3	0.3
			C3_296	4	0.25
			C3_296	5	0.22
			C3_296	6	0.2
			C3_296	7	0.2
			C3_297	0	0.74
			C3_297	1	0.74
			C3_297	2	0.54
			C3_297	3	0.33
			C3_297	4	0.33
			C3_297	5	0.33
			C3_297	6	0.27
			C3_297	7	0.27
			C3_298	0	0.71
			C3_298	1	0.71
			C3_298	2	0.42
			C3_298	3	0.26
			C3_298	4	0.22
			C3_298	5	0.14
			C3_298	6	0.08
			C3_298	7	0.08
			C3_299	0	0.81
			C3_299	1	0.81
			C3_299	2	0.4
			C3_299	3	0.33
			C3_299	4	0.26
			C3_299	5	0.24
			C3_299	6	0.21
			C3_299	7	0.11
			C3_3	0	0.74
			C3_3	1	0.74
			C3_3	2	0.35
			C3_3	3	0.3
			C3_3	4	0.3
			C3_3	5	0.26
			C3_3	6	0.26
			C3_3	7	0.21
			C3_30	0	0.77
			C3_30	1	0.77
			C3_30	2	0.38
			C3_30	3	0.29
			C3_30	4	0.26
			C3_30	5	0.23
			C3_30	6	0.2
			C3_30	7	0.19
			C3_300	0	0.7
			C3_300	1	0.7
			C3_300	2	0.58
			C3_300	3	0.57
			C3_300	4	0.53
			C3_300	5	0.27
			C3_300	6	0.25
			C3_300	7	0.25
			C3_301	0	0.43
			C3_301	1	0.43
			C3_301	2	0.33
			C3_301	3	0.32
			C3_301	4	0.25
			C3_301	5	0.2
			C3_301	6	0.17
			C3_301	7	0.17
			C3_302	0	0.42
			C3_302	1	0.42
			C3_302	2	0.38
			C3_302	3	0.37
			C3_302	4	0.33
			C3_302	5	0.32
			C3_302	6	0.15
			C3_302	7	0.14
			C3_303	0	0.77
			C3_303	1	0.77
			C3_303	2	0.69
			C3_303	3	0.6
			C3_303	4	0.56
			C3_303	5	0.33
			C3_303	6	0.22
			C3_303	7	0.14
			C3_304	0	0.43
			C3_304	1	0.43
			C3_304	2	0.34
			C3_304	3	0.26
			C3_304	4	0.25
			C3_304	5	0.25
			C3_304	6	0.14
			C3_304	7	0.13
			C3_305	0	0.76
			C3_305	1	0.76
			C3_305	2	0.57
			C3_305	3	0.45
			C3_305	4	0.25
			C3_305	5	0.24
			C3_305	6	0.16
			C3_305	7	0.15
			C3_306	0	0.66
			C3_306	1	0.66
			C3_306	2	0.42
			C3_306	3	0.26
			C3_306	4	0.24
			C3_306	5	0.19
			C3_306	6	0.13
			C3_306	7	0.11
			C3_307	0	0.75
			C3_307	1	0.75
			C3_307	2	0.37
			C3_307	3	0.36
			C3_307	4	0.32
			C3_307	5	0.27
			C3_307	6	0.19
			C3_307	7	0.15
			C3_308	0	0.82
			C3_308	1	0.8
			C3_308	2	0.52
			C3_308	3	0.46
			C3_308	4	0.15
			C3_308	5	0.14
			C3_308	6	0.14
			C3_308	7	0.13
			C3_309	0	0.44
			C3_309	1	0.44
			C3_309	2	0.37
			C3_309	3	0.36
			C3_309	4	0.36
			C3_309	5	0.2
			C3_309	6	0.18
			C3_309	7	0.13
			C3_31	0	0.79
			C3_31	1	0.79
			C3_31	2	0.63
			C3_31	3	0.57
			C3_31	4	0.52
			C3_31	5	0.22
			C3_31	6	0.2
			C3_31	7	0.08
			C3_310	0	0.75
			C3_310	1	0.75
			C3_310	2	0.58
			C3_310	3	0.52
			C3_310	4	0.42
			C3_310	5	0.3
			C3_310	6	0.27
			C3_310	7	0.24
			C3_311	0	0.44
			C3_311	1	0.44
			C3_311	2	0.37
			C3_311	3	0.28
			C3_311	4	0.25
			C3_311	5	0.21
			C3_311	6	0.17
			C3_311	7	0.13
			C3_312	0	0.44
			C3_312	1	0.44
			C3_312	2	0.25
			C3_312	3	0.2
			C3_312	4	0.2
			C3_312	5	0.15
			C3_312	6	0.1
			C3_312	7	0.1
			C3_313	0	0.7
			C3_313	1	0.7
			C3_313	2	0.51
			C3_313	3	0.3
			C3_313	4	0.15
			C3_313	5	0.11
			C3_313	6	0.11
			C3_313	7	0.11
			C3_314	0	0.6
			C3_314	1	0.6
			C3_314	2	0.39
			C3_314	3	0.35
			C3_314	4	0.34
			C3_314	5	0.33
			C3_314	6	0.22
			C3_314	7	0.2
			C3_315	0	0.68
			C3_315	1	0.68
			C3_315	2	0.53
			C3_315	3	0.49
			C3_315	4	0.28
			C3_315	5	0.26
			C3_315	6	0.21
			C3_315	7	0.2
			C3_316	0	0.69
			C3_316	1	0.69
			C3_316	2	0.5
			C3_316	3	0.26
			C3_316	4	0.24
			C3_316	5	0.24
			C3_316	6	0.21
			C3_316	7	0.16
			C3_317	0	0.39
			C3_317	1	0.39
			C3_317	2	0.28
			C3_317	3	0.25
			C3_317	4	0.23
			C3_317	5	0.21
			C3_317	6	0.21
			C3_317	7	0.13
			C3_318	0	0.67
			C3_318	1	0.67
			C3_318	2	0.37
			C3_318	3	0.31
			C3_318	4	0.23
			C3_318	5	0.21
			C3_318	6	0.11
			C3_318	7	0.11
			C3_319	0	0.73
			C3_319	1	0.73
			C3_319	2	0.42
			C3_319	3	0.42
			C3_319	4	0.33
			C3_319	5	0.25
			C3_319	6	0.21
			C3_319	7	0.13
			C3_32	0	0.7
			C3_32	1	0.7
			C3_32	2	0.52
			C3_32	3	0.35
			C3_32	4	0.33
			C3_32	5	0.15
			C3_32	6	0.15
			C3_32	7	0.12
			C3_320	0	0.42
			C3_320	1	0.42
			C3_320	2	0.34
			C3_320	3	0.29
			C3_320	4	0.25
			C3_320	5	0.2
			C3_320	6	0.18
			C3_320	7	0.18
			C3_321	0	0.55
			C3_321	1	0.55
			C3_321	2	0.47
			C3_321	3	0.44
			C3_321	4	0.4
			C3_321	5	0.18
			C3_321	6	0.17
			C3_321	7	0.13
			C3_322	0	0.69
			C3_322	1	0.69
			C3_322	2	0.4
			C3_322	3	0.26
			C3_322	4	0.19
			C3_322	5	0.13
			C3_322	6	0.13
			C3_322	7	0.09
			C3_323	0	0.75
			C3_323	1	0.75
			C3_323	2	0.27
			C3_323	3	0.26
			C3_323	4	0.21
			C3_323	5	0.19
			C3_323	6	0.18
[truncated: 5,849 more rows]
