# Supplementary material for: Ranking the quality of protein structure models using sidechain based network properties
Source: F1000Res. 2014 Jan 21;3:17. [Version 1] doi: 10.12688/f1000research.3-17.v1 (PMC4038323; doi:10.12688/f1000research.3-17.v1)
Supplement: Native and non-native structures used to generate Protein Structure Networks — Dataset 1: List of 5422 native protein structures The positive dataset (PSN-QA_positive) used in this study consisted of 5422 native protein structures, that were downloaded using PISCES. Three letter codes of the PDBs are provided. Dataset 2: Details of the decoy dataset. The negative dataset (PSN-QA_negative) used in this study were obtained from various publicly available resources. Dataset 3: Data used to generate Figure 1 in the associated article. This file contains the value of SLClu (size of the largest cluster) for example protein structures at different Imin values (interaction strength cutoffs). Dataset 4: Data used to generate Figure 2 in the associated article. The file contains the rank values obtained by the native and the decoy datasets. Please note that we have not kept a track of the correspondence between the Id and PDB Ids. [file f1000research-3-3126-s0000.tgz › dataset2.csv]

Dataset	Native protein structure	No. of decoys
CASP10	3TD7	260
CASP10	4E6F	251
CASP10	4EPZ	260
CASP10	4ESN	253
CASP10	4EXR	244
CASP10	4EZG	256
CASP10	4EZI	250
CASP10	4F0J	250
CASP10	4F7A	228
CASP10	4F53	239
CASP10	4F54	242
CASP10	4F67	257
CASP10	4FDO	239
CASP10	4FDY	252
CASP10	4FGM	240
CASP10	4FJ6	254
CASP10	4FK1	260
CASP10	4FLE	259
CASP10	4FM3	268
CASP10	4FMR	249
CASP10	4FMT	256
CASP10	4FMZ	241
CASP10	4FO5	262
CASP10	4FTD	233
CASP10	4FVS	240
CASP10	4FXT	254
CASP10	4G2A	256
CASP10	4GHB	238
CASP10	4GL3	254
CASP9	2X3O	314
CASP9	3MR0	402
CASP9	3MR7	600
CASP9	3MT1	540
CASP9	3MWX	365
CASP9	3MX3	370
CASP9	3N05	362
CASP9	3N6Z	614
CASP9	3N8U	643
CASP9	3N91	645
CASP9	3NA2	628
CASP9	3NAT	626
CASP9	3NET	401
CASP9	3NEU	601
CASP9	3NF2	596
CASP9	3NFV	566
CASP9	3NHV	601
CASP9	3NI7	602
CASP9	3NI8	593
CASP9	3NJA	315
CASP9	3NKD	401
CASP9	3NKG	649
CASP9	3NKH	386
CASP9	3NKL	620
CASP9	3NMB	378
CASP9	3NNQ	413
CASP9	3NO2	587
CASP9	3NO3	411
CASP9	3NO6	390
CASP9	3NOH	613
CASP9	3NPD	625
CASP9	3NPF	391
CASP9	3NQK	618
CASP9	3NQW	377
CASP9	3NRA	393
CASP9	3NRD	371
CASP9	3NRE	557
CASP9	3NRF	589
CASP9	3NRG	399
CASP9	3NRH	602
CASP9	3NRV	410
CASP9	3NRW	614
CASP9	3NUW	586
CASP9	3NWZ	414
CASP9	3NYI	403
CASP9	3NYY	621
CASP9	3O0L	304
CASP9	3O1L	385
CASP9	3OBI	383
CASP9	3OQL	602
CASP9	3ORU	582
CASP9	3OS7	384
CASP9	3OT2	582
CASP9	3P1T	388
CASP8	2VSW	550
CASP8	2VUW	289
CASP8	2VUX	279
CASP8	2VX2	295
CASP8	2VX3	294
CASP8	3CYN	381
CASP8	3CZP	515
CASP8	3CZQ	510
CASP8	3CZU	398
CASP8	3CZX	500
CASP8	3D0F	544
CASP8	3D0J	377
CASP8	3D0K	488
CASP8	3D01	496
CASP8	3D1L	512
CASP8	3D1P	540
CASP8	3D3O	393
CASP8	3D3S	514
CASP8	3D3U	291
CASP8	3D3Y	288
CASP8	3D4E	549
CASP8	3D4O	372
CASP8	3D4R	571
CASP8	3D5P	545
CASP8	3D6J	389
CASP8	3D6K	300
CASP8	3D6W	522
CASP8	3D7I	412
CASP8	3D7L	300
CASP8	3D8B	408
CASP8	3D8H	309
CASP8	3D8P	379
CASP8	3D8U	291
CASP8	3D19	292
CASP8	3D37	379
CASP8	3D89	527
CASP8	3DA1	285
CASP8	3DA2	385
CASP8	3DAI	314
CASP8	3DAL	288
CASP8	3DAO	301
CASP8	3DAX	291
CASP8	3DB0	394
CASP8	3DB3	285
CASP8	3DB5	308
CASP8	3DB9	293
CASP8	3DC7	277
CASP8	3DCD	283
CASP8	3DCP	299
CASP8	3DCX	303
CASP8	3DCY	375
CASP8	3DDV	308
CASP8	3DED	311
CASP8	3DEE	280
CASP8	3DEV	275
CASP8	3DEW	301
CASP8	3DEX	305
CASP8	3DF8	310
CASP8	3DFA	303
CASP8	3DH1	302
CASP8	3DHN	298
CASP8	3DJB	304
CASP8	3DKA	301
CASP8	3DKP	304
CASP8	3DKZ	310
CASP8	3DL1	283
CASP8	3DLB	270
CASP8	3DLC	298
CASP8	3DLM	293
CASP8	3DLS	291
CASP8	3DM3	290
CASP8	3DM4	309
CASP8	3DMA	295
CASP8	3DMB	304
CASP8	3DMC	295
CASP8	3DME	296
CASP8	3DMN	290
CASP8	3DN7	300
CASP8	3DNH	295
CASP8	3DNP	304
CASP8	3DNX	292
CASP8	3DO5	299
CASP8	3DO6	282
CASP8	3DO8	297
CASP8	3DO9	293
CASP8	3DOA	286
CASP8	3DOU	300
CASP8	3DR5	294
CASP8	3DSM	274
CASP8	3DTD	289
CASP8	3DUP	291
CASP8	3EO3	300
CASP8	3.00E+38	513
CASP8	3G5A	526
CASP8	3KLU	299
CASP7	2G3V	458
CASP7	2GZV	531
CASP7	2H2W	476
CASP7	2HH6	541
CASP7	2HNG	608
CASP7	2IB0	526
CASP3	1BL0	973
Rosetta dataset	1ACF	140
Rosetta dataset	1AIU	140
Rosetta dataset	1BKR	140
Rosetta dataset	1CG5	140
Rosetta dataset	1DHN	140
Rosetta dataset	1E6I	140
Rosetta dataset	1ELW	140
Rosetta dataset	1EW4	140
Rosetta dataset	1EYV	140
Rosetta dataset	1FKB	140
Rosetta dataset	1IIB	140
Rosetta dataset	1KPE	140
Rosetta dataset	1LOU	140
Rosetta dataset	1RNB	140
Rosetta dataset	1TUL	140
Rosetta dataset	1VLS	140
Rosetta dataset	2CHF	140
Rosetta dataset	4UBP	140
Rosetta dataset	256B	140
Std and Comp	1ERV	999
Std and Comp	1FKF	200
Std and Comp	1LHM	200
Std and Comp	2RHE	200
Std and Comp	2RNT	200
Decoy R Us	1BP2	1
Decoy R Us	1LH1	1
Decoy R Us	1P2P	1
Decoy R Us	1REI	1
Decoy R Us	1RHD	1
Decoy R Us	1RN3	1
Decoy R Us	2CDV	1
Decoy R Us	2CYP	1
Decoy R Us	2F19	1
Decoy R Us	2I1B	1
Decoy R Us	2ILB	1
Decoy R Us	2PAZ	1
Decoy R Us	2SSI	1
Decoy R Us	2TMN	1
Decoy R Us	2TS1	1
Decoy R Us	3RN3	1
Decoy R Us	5FD1	1
HG Struct	1ASH	29
HG Struct	1BAB-B	29
HG Struct	1COL-A	29
HG Struct	1CPC-A	29
HG Struct	1EMY	29
HG Struct	1FLP	29
HG Struct	1GDM	29
HG Struct	1HBG	29
HG Struct	1HLB	29
HG Struct	1HLM	29
HG Struct	1HSY	29
HG Struct	1ITH-A	29
HG Struct	1LHT	29
HG Struct	1MBA	29
HG Struct	1MYG-A	29
HG Struct	1MYJ-A	29
HG Struct	1MYT	29
HG Struct	2LHB	29
HG Struct	2PGH-A	29
HG Struct	2PGH-B	29
HG Struct	4SDH-A	29
IG Struct	1ACY	60
IG Struct	1BAF	60
IG Struct	1BBD	60
IG Struct	1BBJ	60
IG Struct	1DBB	60
IG Struct	1DFB	60
IG Struct	1DVF	60
IG Struct	1EAP	60
IG Struct	1FAI	60
IG Struct	1FBI	60
IG Struct	1FGV	60
IG Struct	1FIG	60
IG Struct	1FLR	60
IG Struct	1FOR	60
IG Struct	1FPT	60
IG Struct	1FRG	60
IG Struct	1FVC	60
IG Struct	1FVD	60
IG Struct	1GAF	60
IG Struct	1GGI	60
IG Struct	1GIG	60
IG Struct	1HIL	60
IG Struct	1HKL	60
IG Struct	1IAI	60
IG Struct	1IBG	60
IG Struct	1IGC	60
IG Struct	1IGF	60
IG Struct	1IGI	60
IG Struct	1IGM	60
IG Struct	1IKF	60
IG Struct	1IND	60
IG Struct	1JEL	60
IG Struct	1JHL	60
IG Struct	1KEM	60
IG Struct	1MAM	60
IG Struct	1MCP	60
IG Struct	1MFA	60
IG Struct	1MLB	60
IG Struct	1MRD	60
IG Struct	1NBV	60
IG Struct	1NCB	60
IG Struct	1NGQ	60
IG Struct	1NMB	60
IG Struct	1NSN	60
IG Struct	1OPG	60
IG Struct	1PLG	60
IG Struct	1RMF	60
IG Struct	1TET	60
IG Struct	1UCB	60
IG Struct	1VFA	60
IG Struct	1VGE	60
IG Struct	1YUH	60
IG Struct	2CGR	60
IG Struct	2FB4	60
IG Struct	2FBJ	60
IG Struct	2GFB	60
IG Struct	3HFL	60
IG Struct	3HFM	60
IG Struct	6FAB	60
IG Struct	7FAB	60
IG Struct	8FAB	60
IG Struct Hires	1DVF	19
IG Struct Hires	1FGV	19
IG Struct Hires	1FLR	19
IG Struct Hires	1FVC	19
IG Struct Hires	1GAF	19
IG Struct Hires	1HIL	19
IG Struct Hires	1IND	19
IG Struct Hires	1KEM	19
IG Struct Hires	1DVF	19
IG Struct Hires	1MLB	19
IG Struct Hires	1NBV	19
IG Struct Hires	1OPG	19
IG Struct Hires	1VFA	19
IG Struct Hires	1VGE	19
IG Struct Hires	2CGR	19
IG Struct Hires	2FB4	19
IG Struct Hires	2FBJ	19
IG Struct Hires	6FAB	19
IG Struct Hires	7FAB	19
IG Struct Hires	8FAB	19
